# Supplementary material for: Serological, fragmentomic, and epigenetic characteristics of cell-free DNA in patients with lupus nephritis
Source: Front Immunol. 2022 Dec 12;13:1001690. doi: 10.3389/fimmu.2022.1001690 (PMC9791112; doi:10.3389/fimmu.2022.1001690)
Supplement: Supplementary file 1 [file DataSheet_1.zip]

Archive with 13 entries (13 files):
- Supplementary_Material/Supplement Figure1.pdf
- Supplementary_Material/Supplementary Table 1.docx
- Supplementary_Material/Supplementary Table 10.docx
- Supplementary_Material/Supplementary Table 11.xls
- Supplementary_Material/Supplementary Table 12.xlsx
- Supplementary_Material/Supplementary Table 2.xls
- Supplementary_Material/Supplementary Table 3.xlsx
- Supplementary_Material/Supplementary Table 4.xls
- Supplementary_Material/Supplementary Table 5.xlsx
- Supplementary_Material/Supplementary Table 6.docx
- Supplementary_Material/Supplementary Table 7.docx
- Supplementary_Material/Supplementary Table 8.docx
- Supplementary_Material/Supplementary Table 9.docx
