# Supplementary material for: Serological, fragmentomic, and epigenetic characteristics of cell-free DNA in patients with lupus nephritis
Source: Front Immunol. 2022 Dec 12;13:1001690. doi: 10.3389/fimmu.2022.1001690 (PMC9791112; doi:10.3389/fimmu.2022.1001690)
Supplement: Supplementary file 1 [file DataSheet_1.zip › Supplementary_Material/Supplementary Table 11.xls]

## Sheet: Sheet1
Model	cut-off	P1	P2	P3	P4	P5	P6	P7	P8	P9
Logistic Regression	>0.63	0.75	0.75	0.75	0.63	0.63	0.63	0.63	0.63	0.63
Decision Tree Classifier	>0	1	1	1	0	0	0	0	0	1
Random Forest	>0.23	0.83	0.87	0.77	0	0	0.23	0	0.1	0.13
SVC	>0.2	1	0.93	0.99	0.09	0.2	0.09	0.09	0.17	0.15
Group		LN	LN	LN	Non-LN	Non-LN	Non-LN	Non-LN	Non-LN	Non-LN
