# Supplementary material for: Serological, fragmentomic, and epigenetic characteristics of cell-free DNA in patients with lupus nephritis
Source: Front Immunol. 2022 Dec 12;13:1001690. doi: 10.3389/fimmu.2022.1001690 (PMC9791112; doi:10.3389/fimmu.2022.1001690)
Supplement: Supplementary file 1 [file DataSheet_1.zip › Supplementary_Material/Supplementary Table 12.xlsx]

## Sheet: Sheet1
Model	cut-off	P1	P2	P3	P4	P5	P6	P7	P8	P9
Logistic Regression	>0.63	0.75	0.75	0.75	0.63	0.63	0.63	0.63	0.63	0.63
Decision Tree Classifier	>0	1	1	1	0	0	0	0	0	0
Random Forest	>0.23	0.83	0.7	0.8	0	0	0	0.23	0	0.07
SVC	>0.24	1	0.45	1	0.17	0.16	0.13	0.22	0.13	0.24
Gropu		LN	LN	LN	Non-LN	Non-LN	Non-LN	Non-LN	Non-LN	Non-LN
