# Supplementary material for: Serological, fragmentomic, and epigenetic characteristics of cell-free DNA in patients with lupus nephritis
Source: Front Immunol. 2022 Dec 12;13:1001690. doi: 10.3389/fimmu.2022.1001690 (PMC9791112; doi:10.3389/fimmu.2022.1001690)
Supplement: Supplementary file 1 [file DataSheet_1.zip › Supplementary_Material/Supplementary Table 2.xls]

## Sheet: DMRs
Marker
chr11:66885240-66885282
chr19:1401767-1401782
chr10:102672178-102672202
chr17:76125152-76125212
chr1:109618820-109618857
chr17:33700255-33700296
chr16:58033649-58033899
chr2:25142229-25142474
chr17:37760198-37760360
chr11:124981869-124981943
chr15:44092630-44092672
chr3:147124363-147124544
chr1:37939320-37939424
chr12:124950720-124950991
chr10:97666894-97666923
chr13:88330463-88330615
chr16:89008406-89008452
chr6:43337754-43337792
chr19:13209485-13209549
chr12:105723904-105724040
chr11:65408445-65408497
chr14:24898823-24898890
chr1:226187852-226188007
chr1:22351389-22351549
chr12:66582805-66583030
chr13:46627018-46627157
chr14:51562381-51562487
chr19:4916593-4916984
chr1:110186044-110186164
chr19:42680445-42680535
chr15:74421848-74421910
chr2:111875858-111876009
chr1:27113640-27113723
chr2:202897418-202897590
chr11:66045351-66045501
chr20:39312290-39312435
chr9:71789541-71789654
chr5:42994709-42994777
chr6:73331114-73331239
chr11:47290613-47290731
chr8:21771252-21771541
chr19:13983613-13983814
chr19:38878861-38878921
chr4:102711702-102711774
chr2:66809923-66809986
chr17:33701321-33701530
chr3:124860686-124860872
chr12:3862444-3862598
chr6:43243461-43243710
chr7:158656538-158656678
chr20:44875334-44875587
chr1:47696260-47696349
chr11:57192251-57192433
chr12:54446944-54447284
chr17:33815432-33815524
chr7:26191489-26191634
chr4:42154840-42154950
chr5:54518745-54518884
chr2:208989248-208989470
chr7:26191489-26191600
chr12:124938116-124938574
chr18:51884971-51885031
chr11:9685109-9685300
chr11:124610470-124610714
chr6:27774865-27775043
chr3:49057761-49057814
chr1:221051907-221052144
chr17:56327168-56327262
chr1:27113508-27113723
chr4:2933715-2933749
chr2:207307490-207307545
chr12:48577213-48577363
chr10:112431836-112431850
chr5:50263586-50263683
chr3:141516232-141516639
chr11:27743258-27743349
chr13:20735819-20735872
chr4:143767424-143767455
chr13:114876061-114876211
chr5:88178400-88178573
chr2:187714168-187714280
chr18:55862577-55862873
chr14:64761208-64761520
chr3:50375459-50375736
chr1:228644917-228645046
chr3:50375250-50375736
chr20:62198872-62199191
chr6:69344416-69344424
chr7:2648737-2648786
chr14:102554846-102554978
chr4:154389148-154389286
chr12:58135833-58135982
chr16:88769854-88769971
chr6:27841120-27841393
chr1:211500852-211500972
chr11:65342202-65342284
chr19:17958892-17959083
chr14:61122774-61122912
chr10:90967700-90968092
chr17:26577636-26577714
chr6:34206084-34206153
chr19:7741602-7741956
chr12:124941781-124942177
chr8:30241167-30241198
chr5:94955816-94955894
chr1:67217769-67217951
chr19:13947469-13947647
chr3:184099096-184099433
chr11:104034227-104034331
chr17:40439433-40439629
chr19:17634071-17634173
chr2:187713711-187714280
chr12:3861567-3861617
chr4:13530269-13530358
chr13:107146071-107146165
chr3:122296369-122296506
chr7:1980117-1980274
chr6:27840957-27841684
chr5:176302913-176302977
chr16:30075511-30075548
chr20:37433745-37433804
chr12:57943921-57944045
chr10:22542024-22542146
chr8:142428139-142428241
chr17:47073849-47073995
chr12:3862221-3862598
chr12:113592319-113592445
chr17:7905636-7905841
chr17:47073810-47073995
chr11:73087168-73087231
chr2:25500046-25500126
chr2:170220063-170220130
chr10:119001427-119001530
chr20:61201022-61201167
chr1:45187630-45187811
chr2:200334001-200334138
chr22:46770063-46770254
chr7:87228749-87228809
chr19:50037661-50037881
chr4:155663225-155663312
chr6:56820778-56820809
chr6:13486249-13486340
chr5:43018282-43018630
chr17:79259040-79259700
chr16:84327808-84328128
chr11:63973846-63974230
chr17:79478715-79478840
chr3:124304033-124304162
chr1:67217769-67218081
chr3:169487146-169487466
chr9:96723033-96723089
chr13:20767968-20768139
chr7:2758800-2758925
chr3:36986532-36986698
chr13:45885542-45885600
chr17:66286298-66286395
chr2:185462269-185462409
chr5:32709200-32709302
chr5:92929473-92929680
chr7:28450797-28451012
chr1:65468827-65468922
chr16:10970801-10971192
chr16:374924-374989
chr16:31214307-31214402
chr7:2738728-2738962
chr17:46670933-46671333
chr2:10221185-10221332
chr13:45885564-45885600
chr8:145013249-145013479
chr10:88296364-88296606
chr4:1049609-1049923
chr11:76381971-76382129
chr5:179220795-179220821
chr20:35579338-35579348
chr8:37595307-37595364
chr2:145281547-145281623
chr15:74726486-74726562
chr3:136580965-136581032
chr1:228645486-228645635
chr7:155244047-155244150
chr17:7287652-7287741
chr2:64834280-64834431
chr19:17958633-17959083
chr11:414951-415112
chr19:42636639-42637138
chr6:133136266-133136348
chr11:133907726-133907751
chr1:44874524-44874650
chr17:32964596-32964616
chr17:35078971-35079062
chr19:17862104-17862386
chr19:17958505-17959083
chr17:41984558-41984775
chr22:37962569-37962638
chr1:2222253-2222675
chr13:79169966-79170147
chr11:720683-720860
chr17:1959121-1959133
chr16:84327808-84327870
chr10:130339134-130339293
chr1:87617296-87617351
chr5:94955756-94955894
chr2:29337988-29338101
chr1:41328378-41328421
chr8:27182871-27183343
chr3:55516184-55516244
chr11:63974772-63975027
chr1:167682788-167682923
chr13:43148769-43148936
chr2:187713711-187713877
chr2:220379044-220379200
chr19:13209901-13209982
chr14:62218076-62218169
chr16:84328658-84328720
chr13:114814643-114814707
chr1:156786601-156786654
chr8:67875261-67875647
chr17:76126301-76126887
chr17:43339040-43339516
chr11:2554330-2554563
chr19:13215292-13215369
chr6:41528345-41528786
chr16:2892766-2892810
chr19:46379763-46379992
chr6:26250826-26250937
chr4:175133103-175133152
chr2:187713711-187713987
chr5:176560001-176560266
chr17:33814359-33814818
chr11:67176914-67177104
chr14:70653919-70653965
chr19:18539756-18539844
chr7:100075346-100075507
chr11:63994292-63994309
chr3:38080635-38080926
chr17:41132080-41132170
chr19:3180708-3180816
chr1:46632363-46632691
chr16:3221355-3221467
chr7:150413564-150413802
chr11:70961765-70961903
chr15:33009409-33009499
chr5:180230767-180231085
chr17:61778366-61778551
chr19:50096791-50096877
chr17:80358850-80358877
chr2:111877065-111877178
chr16:66638293-66638434
chr17:53341098-53341244
chr18:55108852-55108948
chr5:141017773-141017904
chr15:37387304-37387439
chr15:96886238-96886398
chr1:226411715-226411869
chr3:183145817-183145850
chr1:206730839-206731167
chr1:44872463-44872658
chr1:53067832-53067895
chr16:29674487-29674619
chr6:74162051-74162143
chr3:38035463-38036061
chr7:19157263-19157340
chr3:38035463-38036000
chr1:212874085-212874154
chr19:16394499-16394575
chr7:50348174-50348256
chr11:2466788-2466890
chr22:30642980-30643064
chr19:13124604-13125171
chr5:169064024-169064072
chr5:134733519-134733616
chr19:14550846-14551000
chr21:46898048-46898138
chr1:228645627-228645635
chr16:68273877-68274084
chr2:45159457-45159505
chr3:194117261-194117404
chr19:34012935-34013118
chr9:124461998-124462173
chr2:220117599-220117869
chr14:38725536-38725651
chr1:1072642-1072840
chr1:228645302-228646048
chr2:85361959-85362031
chr12:46767565-46767972
chr1:156815187-156815275
chr19:10380576-10380811
chr2:127414827-127414884
chr2:66664535-66664668
chr16:11327053-11327371
chr7:106505688-106505962
chr8:22960251-22960462
chr3:138679347-138679579
chr6:134499419-134499465
chr11:2466598-2466890
chr11:124790815-124790876
chr19:36233297-36233448
chr12:52702064-52702232
chr8:142139839-142140022
chr11:64512829-64512971
chr10:17270250-17270432
chr6:74160974-74161223
chr19:38852805-38853054
chr1:208083913-208084256
chr2:182321354-182321497
chr1:208083913-208084100
chr1:215255110-215255162
chr2:63274615-63274858
chr16:29674903-29675215
chr16:66462184-66462308
chr7:27213893-27214202
chr2:20866231-20866400
chr8:65490184-65490344
chr2:233924713-233925276
chr17:46670933-46671011
chr2:43455046-43455098
chr1:43919813-43919950
chr6:21667166-21667408
chr16:29675846-29676072
chr5:150051412-150051567
chr1:169396706-169396859
chr5:42949542-42949611
chr4:57522493-57522882
chr17:73083692-73083882
chr11:96123321-96123560
chr3:139258754-139258823
chr5:43019660-43019874
chr12:81102035-81102124
chr4:156298166-156298290
chr8:38757652-38757776
chr3:9904411-9904558
chr17:46674438-46674515
chr5:42951711-42951936
chr17:8868541-8868835
chr4:40858965-40858985
chr19:4328759-4328819
chr19:42703609-42703853
chr11:31825166-31825227
chr6:39282316-39282533
chr6:27101633-27101764
chr12:107714826-107714949
chr15:37393009-37393214
chr11:128563483-128563717
chr1:150121725-150121814
chr1:111747228-111747303
chr12:46660749-46660820
chr5:95298066-95298143
chr17:73749654-73749695
chr15:65689058-65689434
chr2:177029921-177030172
chr15:96895183-96895342
chr2:74425523-74425594
chr1:67773044-67773176
chr19:16999576-16999669
chr5:146258512-146258523
chr1:228652338-228652582
chr19:47925344-47925426
chr7:155244047-155244102
chr4:82135607-82135785
chr12:25055214-25055519
chr17:27038664-27039121
chr1:84326462-84326768
chr6:26240528-26240940
chr6:28457246-28457349
chr13:20805656-20805896
chr2:176961552-176961754
chr1:32170929-32171051
chr3:16553499-16553856
chr17:40440904-40441156
chr19:49199965-49200059
chr7:644219-644303
chr10:73847257-73847319
chr10:102900365-102900492
chr18:60988058-60988086
chr17:80186266-80186337
chr16:69760758-69760879
chr22:19754125-19754449
chr6:7107108-7107130
chr15:74286704-74286824
chr10:101292477-101292767
chr1:248020632-248020693
chr10:90967612-90967897
chr15:74426925-74426958
chr19:1074727-1074927
chr6:27798455-27798557
chr7:100202882-100203115
chr10:102045959-102046184
chr6:100039303-100039414
chr17:33700747-33700802
chr8:33371996-33372402
chr11:72301235-72301307
chr14:61789466-61789604
chr8:97157756-97158053
chr15:41952429-41952452
chr1:221050459-221050492
chr5:137610226-137610397
chr5:172656581-172656714
chr17:10102439-10102559
chr5:101632314-101632560
chr10:101292403-101292767
chr6:169284816-169284844
chr20:1784313-1784366
chr5:131630754-131630996
chr5:16617427-16617588
chr4:155663094-155663312
chr19:30215101-30215234
chr14:24808987-24809443
chr6:26250347-26250937
chr1:169396635-169396910
chr7:99595348-99595459
chr11:2889809-2890092
chr1:8002528-8002699
chr11:72295535-72295717
chr5:139080952-139081080
chr20:44993218-44993437
chr10:105212056-105212284
chr12:5018798-5019025
chr4:81106312-81106464
chr10:21783344-21783540
chr6:166400494-166401019
chr2:96990762-96991150
chr12:133065808-133066055
chr17:42092187-42092489
chr7:130419057-130419067
chr6:152128258-152128585
chr17:56405948-56406295
chr11:65268100-65268176
chr17:48351821-48352009
chr5:32713112-32713465
chr16:73096842-73097143
chr2:71134524-71134937
chr12:133065808-133065942
chr11:47416358-47416536
chr1:6086148-6086653
chr4:141419555-141419588
chr19:36347919-36348035
chr3:50378292-50378665
chr15:93616943-93617081
chr20:30639990-30640165
chr17:42084612-42084783
chr6:27107588-27107719
chr17:72969046-72969278
chr9:34591041-34591193
chr8:10592118-10592228
chr19:3178413-3178956
chr1:111506294-111506381
chr4:13524143-13524307
chr2:63283967-63284133
chr11:62622173-62622235
chr16:30483996-30484219
chr3:38035999-38036061
chr11:66035267-66035644
chr3:128998585-128998643
chr6:27107588-27107757
chr17:79988647-79988750
chr8:24858943-24859075
chr5:176560001-176560117
chr5:110406414-110406662
chr18:22929205-22929408
chr19:2289982-2290025
chr6:26250350-26250492
chr22:18257412-18257434
chr19:48833410-48833560
chr12:25055967-25056244
chr20:62168764-62168956
chr20:57465670-57465816
chr5:156696351-156696521
chr2:102091129-102091203
chr12:54089240-54089498
chr12:111127139-111127347
chr1:12123262-12123314
chr4:85416865-85417078
chr4:16085666-16085815
chr15:96906732-96906860
chr4:90757398-90757534
chr12:22487219-22487848
chr6:133561756-133562036
chr3:129693613-129693792
chr8:23082634-23082962
chr1:243646318-243646403
chr12:123011538-123011765
chr5:77805886-77806052
chr6:133561756-133561815
chr13:43566618-43566643
chr3:171175866-171176017
chr6:108436275-108436441
chr3:170137240-170137322
chr5:32714010-32714039
chr14:65016591-65016803
chr19:37288291-37288706
chr8:19615412-19615515
chr1:12123262-12123438
chr11:68611260-68611329
chr19:9896955-9896994
chr7:98468047-98468168
chr16:66638293-66638600
chr2:175202397-175202556
chr14:65016517-65016803
chr5:138729068-138729246
chr2:45233528-45233774
chr7:19157938-19158135
chr9:123631524-123631621
chr1:201708888-201709337
chr7:153584582-153584610
chr11:105481802-105481989
chr2:37572289-37572397
chr12:50297581-50297778
chr12:133021489-133021714
chr19:3179364-3179742
chr3:138658470-138658879
chr2:74425523-74425764
chr6:167507729-167508002
chr12:48576856-48576906
chr19:11689538-11689861
chr1:14026482-14026591
chr17:57970058-57970076
chr19:56904977-56905153
chr17:59480470-59480731
chr4:156297616-156297855
chr7:19158001-19158135
chr2:131485095-131485323
chr11:14996355-14996491
chr3:148804381-148804557
chr7:27225476-27225529
chr22:37816333-37816532
chr1:1370722-1370776
chr14:61788862-61788915
chr5:100239919-100240224
chr19:36909831-36909914
chr5:138728685-138728705
chr4:155254326-155254603
chr11:125757328-125757396
chr17:42200988-42201020
chr8:10591633-10591769
chr1:975551-975668
chr3:169530417-169530528
chr1:14026482-14026818
chr15:37170381-37170555
chr1:36042986-36043085
chr1:41156961-41157076
chr22:28198472-28198592
chr6:35436891-35437102
chr5:43017982-43018003
chr2:182322749-182322842
chr1:6507693-6507805
chr8:55367466-55367628
chr12:2800182-2800501
chr5:141082246-141082362
chr12:124246391-124246526
chr11:62693170-62693397
chr4:175138997-175139166
chr9:35617306-35617324
chr1:90228963-90229096
chr19:48837548-48837599
chr2:175208588-175208762
chr3:129693489-129693792
chr20:825240-825409
chr1:92950244-92950837
chr1:92950086-92950837
chr16:72821353-72821666
chr2:47169026-47169300
chr11:119191624-119192156
chr3:105086940-105087243
chr19:49991488-49991518
chr1:197744757-197744788
chr7:27224795-27224955
chr11:112831841-112831854
chr17:27940404-27940510
chr15:51385891-51385971
chr11:32354958-32355150
chr1:228463634-228463735
chr5:150035893-150036072
chr19:31843948-31844183
chr10:28287707-28287943
chr11:123066560-123066694
chr6:26271716-26271828
chr19:55919673-55919837
chr1:184006816-184006973
chr2:182322699-182322842
chr6:6004328-6004465
chr19:19739407-19739415
chr10:1778529-1778595
chr7:45151440-45151526
chr7:42267383-42267748
chr11:6676515-6676598
chr16:3202609-3202852
chr10:114709739-114709881
chr11:10325567-10325810
chr22:27053402-27053768
chr18:44526700-44526868
chr2:32852696-32852829
chr6:27834966-27835192
chr20:9494987-9495131
chr14:91883555-91883674
chr12:4378267-4378317
chr8:97167768-97167879
chr15:91473059-91473292
chr1:184006765-184006973
chr2:224904626-224904725
chr17:80407379-80407780
chr11:75379613-75379868
chr2:80549579-80549798
chr7:139929764-139930067
chr2:136876021-136876189
chr12:52400530-52400664
chr7:72722923-72722952
chr22:43506435-43506506
chr11:105481306-105481320
chr2:55276306-55276517
chr10:57389779-57389907
chr17:40936658-40936768
chr2:173099800-173099920
chr4:81106240-81106464
chr15:62359004-62359211
chr1:147790658-147790807
chr1:61519532-61519632
chr10:114709739-114709958
chr16:67197129-67197397
chr1:41267920-41267982
chr16:58426263-58426332
chr19:3687922-3688037
chr1:32714010-32714039
chr4:155412348-155412537
chr6:28175446-28175579
chr13:33591783-33591938
chr12:4383619-4383771
chr19:10381355-10381417
chr10:11206792-11206871
chr1:44871429-44871635
chr7:149119846-149120267
chr7:131240514-131240532
chr8:10872626-10872820
chr2:162271801-162271860
chr11:63439155-63439314
chr2:127413936-127414109
chr10:50747588-50747794
chr1:200992656-200992965
chr1:61519473-61519632
chr11:31837237-31837430
chr11:35161229-35161346
chr22:27053596-27053768
chr2:45231226-45231383
chr4:130017324-130017531
chr3:18485411-18485530
chr21:30391630-30391785
chr1:197888880-197888895
chr1:226926791-226926969
chr6:27107002-27107283
chr11:63258712-63258804
chr6:5994982-5995086
chr11:63258712-63258780
chr7:19152017-19152074
chr6:135503889-135504075
chr20:61560373-61560631
chr5:153858822-153859050
chr5:138897794-138897975
chr17:77751208-77751274
chr4:183062301-183062461
chr19:35225464-35225508
chr18:47018917-47018948
chr2:56412924-56413070
chr17:41364007-41364122
chr4:80994480-80994606
chr5:180230115-180230147
chr16:73098174-73098357
chr2:198174542-198174660
chr14:60952781-60952946
chr1:32237923-32238106
chr6:5999721-5999889
chr5:169064660-169064898
chr12:45444895-45445116
chr7:50344242-50344332
chr2:29339091-29339308
chr13:36919738-36919961
chr1:203598594-203598624
chr6:14118227-14118416
chr14:85996352-85996500
chr7:27191352-27191565
chr12:30975749-30976017
chr8:25907218-25907315
chr1:166134282-166134411
chr9:124461599-124461641
chr4:48271072-48271122
chr6:45388500-45388523
chr4:84030854-84030976
chr7:157361621-157361753
chr15:93199018-93199050
chr11:14995167-14995234
chr10:31422710-31422943
chr17:45810615-45810866
chr6:99842025-99842093
chr11:134145889-134145941
chr20:48599526-48599657
chr19:49250180-49250253
chr14:77924315-77924343
chr6:106442450-106442589
chr10:17496675-17496721
chr1:109656277-109656326
chr6:27100556-27100861
chr17:4802906-4803054
chr11:65405903-65406255
chr3:50312913-50313022
chr10:22625733-22625875
chr2:173099800-173100098
chr13:78493126-78493565
chr2:219736167-219736550
chr5:528580-528622
chr2:228736258-228736460
chr12:54402699-54402889
chr12:7055657-7055830
chr17:4802847-4803054
chr1:111506294-111506588
chr17:1957206-1957795
chr11:62359004-62359211
chr17:16256937-16256991
chr20:35579338-35579482
chr11:126226007-126226069
chr1:77332993-77333139
chr12:58013241-58013652
chr19:6373461-6373628
chr13:36044860-36044887
chr5:43020161-43020628
chr19:46996516-46996714
chr6:26205554-26205574
chr2:149632599-149632706
chr13:46961583-46961667
chr10:22540646-22540825
chr17:46696752-46696849
chr5:128796595-128796697
chr12:122277439-122277523
chr6:106959535-106959652
chr10:103599617-103599758
chr19:13208349-13208600
chr5:113391125-113391281
chr10:11206772-11206814
chr10:100993583-100993590
chr14:38724648-38724676
chr11:119227592-119227632
chr4:109087912-109088039
chr14:21738093-21738304
chr17:7108305-7108654
chr5:134073517-134073553
chr2:169746895-169747228
chr17:3438857-3438919
chr2:42329652-42329761
chr10:94459447-94459554
chr2:127414381-127414456
chr6:10887036-10887186
chr19:54410030-54410306
chr1:206730120-206730255
chr10:54073150-54073190
chr2:63277208-63277278
chr11:32459760-32459955
chr10:102986636-102986687
chr2:62932961-62932968
chr10:8095825-8096221
chr6:28367475-28367645
chr15:60287397-60287538
chr19:17439877-17439939
chr5:113697649-113697898
chr13:80913171-80913341
chr10:22726610-22726886
chr12:22487219-22487438
chr5:172199605-172199668
chr6:166582188-166582311
chr2:201171255-201171295
chr17:77788484-77788723
chr4:42398974-42399094
chr12:4382086-4382189
chr2:66654057-66654138
chr17:76128481-76128684
chr4:108911347-108911522
chr5:42995123-42995284
chr6:27777731-27777859
chr16:1392588-1392742
chr19:17531148-17531240
chr2:24232856-24232892
chr6:27792307-27792503
chr10:131761206-131761303
chr17:34998759-34998798
chr11:62476891-62477363
chr1:25256949-25257030
chr8:11324666-11324688
chr2:112811924-112812131
chr8:10192199-10192356
chr12:6665335-6665425
chr13:37004990-37005075
chr12:132569568-132569715
chr17:7826266-7826292
chr6:27114655-27114865
chr2:136743460-136743699
chr3:44039578-44039658
chr12:6881590-6881630
chr2:227663533-227663722
chr11:118481882-118481993
chr12:14133281-14133427
chr19:10207170-10207192
chr12:54420837-54421034
chr10:81002480-81002616
chr19:10381924-10382049
chr6:166400494-166400657
chr12:12871826-12871925
chr1:114696465-114696642
chr1:92951355-92951721
chr15:90233986-90234233
chr10:8099018-8099219
chr19:3821975-3822190
chr5:43040548-43040622
chr5:170815938-170815996
chr5:42993978-42994124
chr6:27833270-27833403
chr5:115152386-115152486
chr5:140566664-140566768
chr6:150920485-150920534
chr10:8095288-8095478
chr13:96204854-96204874
chr6:122792759-122793186
chr10:26727069-26727319
chr3:137486091-137486266
chr11:35160843-35160893
chr19:17501938-17501970
chr20:1206693-1206740
chr8:145747659-145747747
chr8:109094346-109094582
chr4:109087912-109088318
chr16:3014898-3015093
chr1:226924739-226924847
chr1:204381012-204381036
chr11:128564756-128564875
chr12:93966317-93966486
chr6:26224668-26224715
chr3:49941378-49941471
chr5:37838563-37838742
chr8:82193472-82193705
chr1:24648696-24648985
chr1:1851035-1851084
chr1:214158149-214158574
chr11:119227105-119227299
chr5:102091607-102091657
chr1:92951355-92951597
chr7:150020206-150020219
chr7:98972156-98972170
chr2:236578247-236578252
chr5:57878526-57878746
chr5:100238655-100238820
chr21:34444104-34444246
chr20:33297179-33297219
chr3:27765232-27765410
chr12:54422127-54422240
chr20:25129400-25129563
chr2:175191045-175191070
chr6:122792759-122792966
chr15:89951870-89952500
chr15:26108796-26108818
chr17:75447504-75447656
chr2:176993089-176993212
chr16:68298978-68299086
chr1:29508578-29508659
chr17:40719582-40719655
chr17:64961530-64961748
chr8:109094331-109094582
chr20:17209431-17209612
chr5:148521075-148521113
chr19:41857198-41857251
chr17:33288330-33288545
chr3:49756736-49756905
chr17:57970021-57970076
chr2:201936323-201936470
chr15:78556940-78557095
chr13:41886466-41886512
chr5:57879168-57879418
chr15:91473059-91473104
chr17:46671244-46671333
chr1:147775575-147775610
chr10:103603722-103603811
chr6:27833129-27833403
chr7:155605005-155605082
chr5:141031142-141031210
chr1:119535817-119536065
chr1:68298978-68299086
chr10:94451351-94451519
chr8:11204681-11204834
chr10:119494317-119494495
chr1:156616554-156616805
chr19:58038633-58038857
chr21:47064079-47064130
chr20:18447905-18448031
chr1:150266311-150266646
chr12:29302279-29302516
chr19:50016493-50016574
chr16:88522439-88522585
chr6:36355661-36355765
chr8:143591568-143591597
chr2:119599744-119599820
chr5:178977236-178977407
chr20:62369462-62369505
chr5:139228150-139228243
chr12:57040045-57040205
chr2:70351227-70351464
chr6:3228943-3229028
chr7:96652153-96652465
chr11:616009-616090
chr5:7869013-7869190
chr7:130419370-130419515
chr15:40651036-40651102
chr15:41952429-41952492
chr5:43042108-43042234
chr14:21100888-21100965
chr14:74225627-74225643
chr15:41708908-41709120
chr2:219736167-219736313
chr11:14666673-14666840
chr2:136288564-136288700
chr16:68344680-68344862
chr1:28559504-28559559
chr12:6664872-6665425
chr12:58021295-58021310
chr6:91297042-91297191
chr2:209120094-209120196
chr19:50553682-50554014
chr15:49913470-49913597
chr2:45168798-45168925
chr7:138794512-138794753
chr6:27791640-27791728
chr2:43019660-43019874
chr1:218338772-218338810
chr11:110583662-110583946
chr3:49314454-49314815
chr12:4382181-4382373
chr10:102045959-102046459
chr20:32308170-32308344
chr2:27486031-27486123
chr1:91486822-91487037
chr10:17271006-17271137
chr16:15744397-15744640
chr14:39583276-39583460
chr11:46402506-46402549
chr10:28035719-28035895
chr1:31191003-31191129
chr1:156390835-156390959
chr7:100806772-100806793
chr10:75670714-75670794
chr2:121010915-121010980
chr2:45168819-45168925
chr14:61119419-61119626
chr3:49314370-49314815
chr3:87276184-87276269
chr7:19158647-19158667
chr14:105512071-105512307
chr1:15851257-15851451
chr6:26597000-26597127
chr14:71108024-71108200
chr1:180204379-180204418
chr1:110091578-110091590
chr12:2800755-2801159
chr2:242549864-242549944
chr10:119295770-119295876
chr22:24823455-24823555
chr11:110583662-110583883
chr4:140656749-140656795
chr5:72528111-72528297
chr7:100273280-100273385
chr6:99276697-99276768
chr8:144640306-144640398
chr6:26217500-26217565
chr2:26468218-26468347
chr12:67662739-67662898
chr1:9714810-9714846
chr11:123066108-123066184
chr18:74961360-74961495
chr10:98945791-98945800
chr1:155826844-155827043
chr5:139135794-139135836
chr7:37488564-37488578
chr6:27840068-27840213
chr11:64064947-64065032
chr11:65266482-65266513
chr6:26172091-26172186
chr14:21100888-21101008
chr11:102187898-102188147
chr5:100238260-100238385
chr3:10206396-10206732
chr12:50016493-50016574
chr17:48194835-48194940
chr17:79480921-79480982
chr17:59534903-59534999
chr14:92980033-92980104
chr13:21348012-21348216
chr17:61921086-61921166
chr17:26926011-26926077
chr1:156215418-156215728
chr6:1378238-1378347
chr14:58764698-58764805
chr17:78518573-78518614
chr13:50070499-50070767
chr19:11199851-11199904
chr19:58951778-58951886
chr15:41576113-41576222
chr8:77593058-77593243
chr6:43484657-43484813
chr13:50070550-50070767
chr6:27782484-27782542
chr4:183063459-183063535
chr12:54812000-54812086
chr7:8483374-8483570
chr1:55007705-55007737
chr6:26159120-26159158
chr2:201729399-201729556
chr1:8877670-8877711
chr12:103889903-103890084
chr1:40974057-40974111
chr5:2754016-2754275
chr12:57618943-57619200
chr8:37619930-37620047
chr11:36531296-36531319
chr12:121163447-121163658
chr12:56122983-56123172
chr8:144635861-144636026
chr1:36396296-36396311
chr17:27054042-27054112
chr5:154320539-154320679
chr2:200334558-200334806
chr11:45864825-45864901
chr5:92907851-92907882
chr11:31391482-31391569
chr11:134095157-134095338
chr3:179280332-179280420
chr10:94351376-94351508
chr11:28129653-28130019
chr16:27215281-27215307
chr5:66300406-66300504
chr12:54409321-54409492
chr6:105404808-105404894
chr6:150285088-150285140
chr1:46768912-46769349
chr16:54969051-54969147
chr11:65601267-65601333
chr17:30677138-30677377
chr6:44191036-44191280
chr17:16284304-16284415
chr6:73329988-73330113
chr3:138656471-138656629
chr6:96969423-96969513
chr10:6243955-6244011
chr7:77427873-77428047
chr19:58011257-58011346
chr13:100644420-100644658
chr20:47895123-47895530
chr16:89006335-89006456
chr10:119293207-119293551
chr2:38977782-38977958
chr17:47074647-47074714
chr4:81123369-81123381
chr7:96650171-96650408
chr2:176988580-176988793
chr1:151119228-151119373
chr7:87229722-87230061
chr11:121163447-121163658
chr11:36397458-36397597
chr17:28443756-28444057
chr2:19551750-19551861
chr11:44325823-44325961
chr5:157158263-157158442
chr3:147140754-147140848
chr17:8022237-8022291
chr19:33793141-33793162
chr1:46767565-46767972
chr8:72754953-72755163
chr6:100062692-100062856
chr13:41706976-41707138
chr5:72596701-72596823
chr1:109633088-109633190
chr1:54519244-54519322
chr15:69706383-69706520
chr22:24552132-24552380
chr12:4381788-4381804
chr5:88179496-88179540
chr3:147073989-147074131
chr6:26204773-26204824
chr7:65878734-65878912
chr17:61699755-61699846
chr10:103603722-103603870
chr9:111695728-111695969
chr1:205560943-205561138
chr1:28415099-28415312
chr15:96960987-96961055
chr7:39605861-39606014
chr5:80256137-80256665
chr6:26204765-26204824
chr2:223162666-223162876
chr3:179370420-179370466
chr4:99182242-99182329
chr8:107669778-107669907
chr7:37488858-37488937
chr8:63951642-63951880
chr1:155904306-155904440
chr1:160068584-160068677
chr1:3689151-3689202
chr10:111767594-111767686
chr11:62521812-62521892
chr12:133656901-133656954
chr12:57940957-57940981
chr16:1832656-1832755
chr16:57219756-57219802
chr17:47755325-47755354
chr17:65374049-65374073
chr17:9479910-9479913
chr19:19174709-19174768
chr19:44716600-44716635
chr19:633655-633786
chr2:11606945-11607043
chr2:180871780-180871810
chr2:26395824-26395860
chr2:74685465-74685532
chr2:86423005-86423047
chr5:36152378-36152437
chr6:160210874-160211007
chr6:26538476-26538503
chr6:27840068-27840167
chr6:29895016-29895075
chr6:29943414-29943456
chr6:30651511-30651602
chr6:31783315-31783483
chr6:33245163-33245586
chr6:33245359-33245586
chr6:33396225-33396296
chr6:33396225-33396388
chr6:44214738-44214817
chr6:74405447-74405565
chr7:27779483-27779611
chr7:92464891-92464972
