# Supplementary material for: Serological, fragmentomic, and epigenetic characteristics of cell-free DNA in patients with lupus nephritis
Source: Front Immunol. 2022 Dec 12;13:1001690. doi: 10.3389/fimmu.2022.1001690 (PMC9791112; doi:10.3389/fimmu.2022.1001690)
Supplement: Supplementary file 1 [file DataSheet_1.zip › Supplementary_Material/Supplementary Table 3.xlsx]

## Sheet: KIRC Tissue vs.Blood
chrom	pos	probe	DMR
chr1	969254	cg16318112	chr1:969254-969258
chr1	969257	cg09248054	chr1:969254-969258
chr1	975551	cg27541454	chr1:975551-975668
chr1	975667	cg25759916	chr1:975551-975668
chr1	976168	cg01150641	chr1:976168-976173
chr1	976172	cg23625715	chr1:976168-976173
chr1	1072642	cg22433276	chr1:1072642-1072840
chr1	1072839	cg03128133	chr1:1072642-1072840
chr1	1370722	cg08589721	chr1:1370722-1370776
chr1	1370768	cg14271665	chr1:1370722-1370776
chr1	1370775	cg02896318	chr1:1370722-1370776
chr1	2222253	cg13488570	chr1:2222253-2222675
chr1	2222419	cg01628067	chr1:2222253-2222675
chr1	2222440	cg02737619	chr1:2222253-2222675
chr1	2222486	cg22940848	chr1:2222253-2222675
chr1	2222674	cg08271229	chr1:2222253-2222675
chr1	6086148	cg12604162	chr1:6086148-6086653
chr1	6086254	cg18192083	chr1:6086148-6086653
chr1	6086275	cg03400374	chr1:6086148-6086653
chr1	6086448	cg19814116	chr1:6086148-6086653
chr1	6086483	cg05701590	chr1:6086148-6086653
chr1	6086652	cg06753281	chr1:6086148-6086653
chr1	6507693	cg05068146	chr1:6507693-6507805
chr1	6507804	cg23919534	chr1:6507693-6507805
chr1	9711653	cg16895792	chr1:9711653-9711664
chr1	9711663	cg26573321	chr1:9711653-9711664
chr1	9714810	cg12354861	chr1:9714810-9714846
chr1	9714843	cg14989202	chr1:9714810-9714846
chr1	9714845	cg16597045	chr1:9714810-9714846
chr1	12123262	cg19896198	chr1:12123262-12123438
chr1	12123308	cg14834850	chr1:12123262-12123438
chr1	12123313	cg00653960	chr1:12123262-12123438
chr1	12123339	cg01966612	chr1:12123262-12123438
chr1	12123437	cg17897879	chr1:12123262-12123438
chr1	14026482	cg23813012	chr1:14026482-14026818
chr1	14026584	cg00922376	chr1:14026482-14026818
chr1	14026590	cg05346841	chr1:14026482-14026818
chr1	14026605	cg09765994	chr1:14026482-14026818
chr1	14026618	cg07596209	chr1:14026482-14026818
chr1	14026817	cg09826587	chr1:14026482-14026818
chr1	22351389	cg03114585	chr1:22351389-22351549
chr1	22351395	cg01720742	chr1:22351389-22351549
chr1	22351425	cg21789280	chr1:22351389-22351549
chr1	22351524	cg01573472	chr1:22351389-22351549
chr1	22351548	cg21388327	chr1:22351389-22351549
chr1	24648696	cg14616251	chr1:24648696-24648985
chr1	24648851	cg22176324	chr1:24648696-24648985
chr1	24648984	cg05036846	chr1:24648696-24648985
chr1	25256949	cg13629563	chr1:25256949-25257030
chr1	25257029	cg22737001	chr1:25256949-25257030
chr1	27113640	cg21863499	chr1:27113640-27113723
chr1	27113722	cg07782886	chr1:27113640-27113723
chr1	32170929	cg04852949	chr1:32170929-32171051
chr1	32171050	cg09255732	chr1:32170929-32171051
chr1	32237923	cg04878000	chr1:32237923-32238106
chr1	32238105	cg03774520	chr1:32237923-32238106
chr1	32714023	cg01070065	chr1:32714023-32714039
chr1	32714038	cg11286035	chr1:32714023-32714039
chr1	36042986	cg07167423	chr1:36042986-36043085
chr1	36043002	cg18131141	chr1:36042986-36043085
chr1	36043014	cg24685006	chr1:36042986-36043085
chr1	36043084	cg22436429	chr1:36042986-36043085
chr1	41156961	cg27386837	chr1:41156961-41157076
chr1	41156980	cg13735974	chr1:41156961-41157076
chr1	41156988	cg10336144	chr1:41156961-41157076
chr1	41157075	cg14796708	chr1:41156961-41157076
chr1	41267920	cg15867428	chr1:41267920-41267982
chr1	41267981	cg19900615	chr1:41267920-41267982
chr1	41328378	cg08719289	chr1:41328378-41328421
chr1	41328420	cg10705800	chr1:41328378-41328421
chr1	44874524	cg05597624	chr1:44874524-44874650
chr1	44874576	cg19719902	chr1:44874524-44874650
chr1	44874649	cg15590950	chr1:44874524-44874650
chr1	45187630	cg24527881	chr1:45187630-45187811
chr1	45187810	cg03320492	chr1:45187630-45187811
chr1	46632363	cg05322273	chr1:46632363-46632691
chr1	46632465	cg15711727	chr1:46632363-46632691
chr1	46632581	cg14796305	chr1:46632363-46632691
chr1	46632690	cg00041872	chr1:46632363-46632691
chr1	46767565	cg05893300	chr1:46767565-46767972
chr1	46767696	cg16519173	chr1:46767565-46767972
chr1	46767790	cg03597143	chr1:46767565-46767972
chr1	46767971	cg21576698	chr1:46767565-46767972
chr1	46768912	cg22694153	chr1:46768912-46769349
chr1	46769030	cg24305381	chr1:46768912-46769349
chr1	46769035	cg02537149	chr1:46768912-46769349
chr1	46769076	cg09747578	chr1:46768912-46769349
chr1	46769114	cg03979582	chr1:46768912-46769349
chr1	46769230	cg04410181	chr1:46768912-46769349
chr1	46769300	cg06961071	chr1:46768912-46769349
chr1	46769302	cg03343730	chr1:46768912-46769349
chr1	46769308	cg21915639	chr1:46768912-46769349
chr1	46769320	cg00122254	chr1:46768912-46769349
chr1	46769348	cg09159144	chr1:46768912-46769349
chr1	47696260	cg26891410	chr1:47696260-47696349
chr1	47696348	cg06209689	chr1:47696260-47696349
chr1	53067832	cg26251270	chr1:53067832-53067895
chr1	53067894	cg22129364	chr1:53067832-53067895
chr1	65468827	cg11989330	chr1:65468827-65468922
chr1	65468921	cg13853591	chr1:65468827-65468922
chr1	67217769	cg09769134	chr1:67217769-67218081
chr1	67217826	cg08857729	chr1:67217769-67218081
chr1	67217853	cg24110050	chr1:67217769-67218081
chr1	67217886	cg14207728	chr1:67217769-67218081
chr1	67217950	cg16996144	chr1:67217769-67218081
chr1	67217984	cg19808205	chr1:67217769-67218081
chr1	67218080	cg11824639	chr1:67217769-67218081
chr1	67773044	cg06952660	chr1:67773044-67773176
chr1	67773073	cg03975876	chr1:67773044-67773176
chr1	67773128	cg27416067	chr1:67773044-67773176
chr1	67773175	cg00993824	chr1:67773044-67773176
chr1	77332993	cg15100100	chr1:77332993-77333139
chr1	77333074	cg27519691	chr1:77332993-77333139
chr1	77333122	cg16966815	chr1:77332993-77333139
chr1	77333138	cg13823136	chr1:77332993-77333139
chr1	84326462	cg14790630	chr1:84326462-84326768
chr1	84326547	cg08882038	chr1:84326462-84326768
chr1	84326610	cg07807165	chr1:84326462-84326768
chr1	84326624	cg02531516	chr1:84326462-84326768
chr1	84326666	cg18116902	chr1:84326462-84326768
chr1	84326669	cg26347197	chr1:84326462-84326768
chr1	84326767	cg24955204	chr1:84326462-84326768
chr1	87617296	cg17711365	chr1:87617296-87617351
chr1	87617328	cg09121047	chr1:87617296-87617351
chr1	87617350	cg02083836	chr1:87617296-87617351
chr1	92950086	cg11412935	chr1:92950086-92950837
chr1	92950123	cg01786314	chr1:92950086-92950837
chr1	92950125	cg13359699	chr1:92950086-92950837
chr1	92950244	cg27290394	chr1:92950086-92950837
chr1	92950249	cg23807354	chr1:92950086-92950837
chr1	92950257	cg15394350	chr1:92950086-92950837
chr1	92950265	cg13930300	chr1:92950086-92950837
chr1	92950348	cg05796321	chr1:92950086-92950837
chr1	92950369	cg06647562	chr1:92950086-92950837
chr1	92950379	cg00697033	chr1:92950086-92950837
chr1	92950427	cg26015176	chr1:92950086-92950837
chr1	92950450	cg04838747	chr1:92950086-92950837
chr1	92950472	cg00791905	chr1:92950086-92950837
chr1	92950554	cg12810233	chr1:92950086-92950837
chr1	92950575	cg13138155	chr1:92950086-92950837
chr1	92950698	cg20813081	chr1:92950086-92950837
chr1	92950711	cg08892208	chr1:92950086-92950837
chr1	92950765	cg01258522	chr1:92950086-92950837
chr1	92950836	cg07968720	chr1:92950086-92950837
chr1	92951355	cg19366591	chr1:92951355-92951597
chr1	92951487	cg20164253	chr1:92951355-92951597
chr1	92951594	cg15068050	chr1:92951355-92951597
chr1	92951596	cg24999255	chr1:92951355-92951597
chr1	109656277	cg13932362	chr1:109656277-109656326
chr1	109656320	cg23599104	chr1:109656277-109656326
chr1	109656325	cg26045220	chr1:109656277-109656326
chr1	110186044	cg22221025	chr1:110186044-110186164
chr1	110186163	cg26668989	chr1:110186044-110186164
chr1	111506294	cg18248911	chr1:111506294-111506588
chr1	111506380	cg04577625	chr1:111506294-111506588
chr1	111506511	cg26522319	chr1:111506294-111506588
chr1	111506544	cg11787288	chr1:111506294-111506588
chr1	111506560	cg15139482	chr1:111506294-111506588
chr1	111506577	cg02638057	chr1:111506294-111506588
chr1	111506587	cg23658744	chr1:111506294-111506588
chr1	111747228	cg21220708	chr1:111747228-111747303
chr1	111747236	cg26115312	chr1:111747228-111747303
chr1	111747302	cg14519917	chr1:111747228-111747303
chr1	114696465	cg05368341	chr1:114696465-114696642
chr1	114696641	cg21920775	chr1:114696465-114696642
chr1	119535817	cg22871653	chr1:119535817-119536065
chr1	119535928	cg24035245	chr1:119535817-119536065
chr1	119535986	cg24041917	chr1:119535817-119536065
chr1	119536064	cg19300924	chr1:119535817-119536065
chr1	147752823	cg02909688	chr1:147752823-147752861
chr1	147752860	cg05959459	chr1:147752823-147752861
chr1	147775575	cg02490708	chr1:147775575-147775610
chr1	147775609	cg00721572	chr1:147775575-147775610
chr1	147790658	cg06804778	chr1:147790658-147790807
chr1	147790806	cg18020955	chr1:147790658-147790807
chr1	150121725	cg01570589	chr1:150121725-150121728
chr1	150121727	cg12072973	chr1:150121725-150121728
chr1	150266311	cg18031008	chr1:150266311-150266646
chr1	150266313	cg26535484	chr1:150266311-150266646
chr1	150266477	cg08293086	chr1:150266311-150266646
chr1	150266488	cg23819679	chr1:150266311-150266646
chr1	150266604	cg02460371	chr1:150266311-150266646
chr1	150266643	cg09808343	chr1:150266311-150266646
chr1	150266645	cg15934674	chr1:150266311-150266646
chr1	156390835	cg13149127	chr1:156390835-156390959
chr1	156390958	cg10778599	chr1:156390835-156390959
chr1	156786601	cg20839149	chr1:156786601-156786654
chr1	156786643	cg12499211	chr1:156786601-156786654
chr1	156786653	cg12039611	chr1:156786601-156786654
chr1	156815187	cg00242627	chr1:156815187-156815275
chr1	156815274	cg13574390	chr1:156815187-156815275
chr1	167598958	cg01782826	chr1:167598958-167598994
chr1	167598993	cg12336540	chr1:167598958-167598994
chr1	167682788	cg27582007	chr1:167682788-167682923
chr1	167682922	cg20432671	chr1:167682788-167682923
chr1	169396635	cg00100121	chr1:169396635-169396910
chr1	169396637	cg13958426	chr1:169396635-169396910
chr1	169396706	cg00002719	chr1:169396635-169396910
chr1	169396712	cg08104202	chr1:169396635-169396910
chr1	169396785	cg23818870	chr1:169396635-169396910
chr1	169396834	cg16998150	chr1:169396635-169396910
chr1	169396858	cg08047907	chr1:169396635-169396910
chr1	169396868	cg24808280	chr1:169396635-169396910
chr1	169396909	cg14826711	chr1:169396635-169396910
chr1	171810433	cg04986015	chr1:171810433-171810469
chr1	171810468	cg02011074	chr1:171810433-171810469
chr1	179050673	cg27517652	chr1:179050673-179050692
chr1	179050691	cg03743605	chr1:179050673-179050692
chr1	180204379	cg11189384	chr1:180204379-180204418
chr1	180204417	cg18863156	chr1:180204379-180204418
chr1	184006765	cg18073970	chr1:184006765-184006973
chr1	184006816	cg14313310	chr1:184006765-184006973
chr1	184006933	cg00044463	chr1:184006765-184006973
chr1	184006972	cg02314308	chr1:184006765-184006973
chr1	197744757	cg05780177	chr1:197744757-197744788
chr1	197744782	cg24393699	chr1:197744757-197744788
chr1	197744787	cg06671340	chr1:197744757-197744788
chr1	197888880	cg08883223	chr1:197888880-197888895
chr1	197888894	cg13420848	chr1:197888880-197888895
chr1	200992656	cg26228351	chr1:200992656-200992965
chr1	200992774	cg07010314	chr1:200992656-200992965
chr1	200992788	cg07148880	chr1:200992656-200992965
chr1	200992902	cg05923618	chr1:200992656-200992965
chr1	200992964	cg01637011	chr1:200992656-200992965
chr1	201708888	cg13877974	chr1:201708888-201709337
chr1	201708932	cg01828733	chr1:201708888-201709337
chr1	201709135	cg14377596	chr1:201708888-201709337
chr1	201709336	cg05091570	chr1:201708888-201709337
chr1	203595048	cg06637618	chr1:203595048-203595062
chr1	203595061	cg21693907	chr1:203595048-203595062
chr1	203598594	cg17721249	chr1:203598594-203598624
chr1	203598623	cg26253438	chr1:203598594-203598624
chr1	204381012	cg00093900	chr1:204381012-204381036
chr1	204381018	cg00952134	chr1:204381012-204381036
chr1	204381035	cg22449766	chr1:204381012-204381036
chr1	206730120	cg21218864	chr1:206730120-206730255
chr1	206730254	cg22871559	chr1:206730120-206730255
chr1	206730839	cg23520347	chr1:206730839-206731167
chr1	206730999	cg02589695	chr1:206730839-206731167
chr1	206731166	cg22401939	chr1:206730839-206731167
chr1	208083913	cg04197452	chr1:208083913-208084256
chr1	208084030	cg03990033	chr1:208083913-208084256
chr1	208084071	cg16291276	chr1:208083913-208084256
chr1	208084099	cg27566858	chr1:208083913-208084256
chr1	208084255	cg01566217	chr1:208083913-208084256
chr1	211500852	cg11131549	chr1:211500852-211500972
chr1	211500971	cg10380585	chr1:211500852-211500972
chr1	214158149	cg01631319	chr1:214158149-214158574
chr1	214158373	cg07204874	chr1:214158149-214158574
chr1	214158573	cg06268921	chr1:214158149-214158574
chr1	215255110	cg11200222	chr1:215255110-215255162
chr1	215255161	cg05129325	chr1:215255110-215255162
chr1	218338772	cg11537367	chr1:218338772-218338810
chr1	218338779	cg24081688	chr1:218338772-218338810
chr1	218338809	cg14468913	chr1:218338772-218338810
chr1	221050459	cg03901660	chr1:221050459-221050492
chr1	221050491	cg10386298	chr1:221050459-221050492
chr1	221051907	cg23616139	chr1:221051907-221052144
chr1	221052023	cg21878149	chr1:221051907-221052144
chr1	221052143	cg13170032	chr1:221051907-221052144
chr1	226187852	cg04117530	chr1:226187852-226188007
chr1	226187876	cg13556548	chr1:226187852-226188007
chr1	226188006	cg03081691	chr1:226187852-226188007
chr1	226411715	cg22789900	chr1:226411715-226411869
chr1	226411818	cg06188229	chr1:226411715-226411869
chr1	226411868	cg15147516	chr1:226411715-226411869
chr1	226924739	cg00279406	chr1:226924739-226924847
chr1	226924846	cg05049329	chr1:226924739-226924847
chr1	226926791	cg02814998	chr1:226926791-226926969
chr1	226926808	cg22521948	chr1:226926791-226926969
chr1	226926945	cg11401257	chr1:226926791-226926969
chr1	226926964	cg11222527	chr1:226926791-226926969
chr1	226926968	cg05869122	chr1:226926791-226926969
chr1	228463634	cg06637001	chr1:228463634-228463735
chr1	228463720	cg14661383	chr1:228463634-228463735
chr1	228463734	cg03141069	chr1:228463634-228463735
chr1	228644917	cg06757385	chr1:228644917-228645046
chr1	228644958	cg25272655	chr1:228644917-228645046
chr1	228644963	cg17515024	chr1:228644917-228645046
chr1	228645045	cg21453831	chr1:228644917-228645046
chr1	228645302	cg26107850	chr1:228645302-228646048
chr1	228645306	cg06893138	chr1:228645302-228646048
chr1	228645462	cg00112780	chr1:228645302-228646048
chr1	228645482	cg11672054	chr1:228645302-228646048
chr1	228645486	cg15471815	chr1:228645302-228646048
chr1	228645512	cg00948275	chr1:228645302-228646048
chr1	228645522	cg13907959	chr1:228645302-228646048
chr1	228645627	cg21453443	chr1:228645302-228646048
chr1	228645634	cg06034933	chr1:228645302-228646048
chr1	228645688	cg21401647	chr1:228645302-228646048
chr1	228645704	cg14541950	chr1:228645302-228646048
chr1	228645710	cg11343017	chr1:228645302-228646048
chr1	228645796	cg14159336	chr1:228645302-228646048
chr1	228645859	cg00143998	chr1:228645302-228646048
chr1	228646047	cg14024461	chr1:228645302-228646048
chr1	228652338	cg03041738	chr1:228652338-228652582
chr1	228652478	cg26911220	chr1:228652338-228652582
chr1	228652528	cg07726139	chr1:228652338-228652582
chr1	228652581	cg13799227	chr1:228652338-228652582
chr1	239549577	cg08502533	chr1:239549577-239549601
chr1	239549600	cg24998078	chr1:239549577-239549601
chr1	243646318	cg01550716	chr1:243646318-243646403
chr1	243646395	cg27259271	chr1:243646318-243646403
chr1	243646402	cg22699026	chr1:243646318-243646403
chr10	1778529	cg16646662	chr10:1778529-1778595
chr10	1778594	cg17285208	chr10:1778529-1778595
chr10	8095288	cg05721515	chr10:8095288-8095478
chr10	8095363	cg06870728	chr10:8095288-8095478
chr10	8095477	cg13543854	chr10:8095288-8095478
chr10	8095825	cg18187680	chr10:8095825-8096221
chr10	8095831	cg26292521	chr10:8095825-8096221
chr10	8095960	cg05671070	chr10:8095825-8096221
chr10	8095985	cg23058185	chr10:8095825-8096221
chr10	8095996	cg12730771	chr10:8095825-8096221
chr10	8096064	cg11731114	chr10:8095825-8096221
chr10	8096088	cg04050331	chr10:8095825-8096221
chr10	8096152	cg17891011	chr10:8095825-8096221
chr10	8096154	cg04641787	chr10:8095825-8096221
chr10	8096158	cg18738647	chr10:8095825-8096221
chr10	8096220	cg13431023	chr10:8095825-8096221
chr10	8096635	cg04982951	chr10:8096635-8096651
chr10	8096650	cg06230736	chr10:8096635-8096651
chr10	8099018	cg11430077	chr10:8099018-8099219
chr10	8099218	cg01255894	chr10:8099018-8099219
chr10	11206221	cg04221117	chr10:11206221-11206321
chr10	11206320	cg24910943	chr10:11206221-11206321
chr10	11206792	cg25761326	chr10:11206792-11206871
chr10	11206813	cg11482422	chr10:11206792-11206871
chr10	11206838	cg17775621	chr10:11206792-11206871
chr10	11206868	cg26150462	chr10:11206792-11206871
chr10	11206870	cg12178980	chr10:11206792-11206871
chr10	17496675	cg15019721	chr10:17496675-17496721
chr10	17496681	cg02946934	chr10:17496675-17496721
chr10	17496720	cg01466017	chr10:17496675-17496721
chr10	22542024	cg18794404	chr10:22542024-22542146
chr10	22542145	cg09614653	chr10:22542024-22542146
chr10	26727069	cg14022711	chr10:26727069-26727319
chr10	26727173	cg06157318	chr10:26727069-26727319
chr10	26727195	cg27303981	chr10:26727069-26727319
chr10	26727246	cg26241806	chr10:26727069-26727319
chr10	26727261	cg06535993	chr10:26727069-26727319
chr10	26727318	cg05475934	chr10:26727069-26727319
chr10	28035719	cg17918002	chr10:28035719-28035895
chr10	28035731	cg08815081	chr10:28035719-28035895
chr10	28035822	cg27303223	chr10:28035719-28035895
chr10	28035864	cg05485137	chr10:28035719-28035895
chr10	28035894	cg07964848	chr10:28035719-28035895
chr10	28287707	cg08555772	chr10:28287707-28287943
chr10	28287879	cg00366818	chr10:28287707-28287943
chr10	28287942	cg06664085	chr10:28287707-28287943
chr10	50747588	cg01465325	chr10:50747588-50747794
chr10	50747652	cg10232140	chr10:50747588-50747794
chr10	50747793	cg04550285	chr10:50747588-50747794
chr10	54073150	cg25158147	chr10:54073150-54073190
chr10	54073189	cg11988964	chr10:54073150-54073190
chr10	57389779	cg26293182	chr10:57389779-57389907
chr10	57389906	cg20295537	chr10:57389779-57389907
chr10	73847257	cg21105787	chr10:73847257-73847319
chr10	73847259	cg01498231	chr10:73847257-73847319
chr10	73847318	cg08021564	chr10:73847257-73847319
chr10	75670714	cg26457761	chr10:75670714-75670794
chr10	75670731	cg26713507	chr10:75670714-75670794
chr10	75670766	cg16490176	chr10:75670714-75670794
chr10	75670793	cg12351660	chr10:75670714-75670794
chr10	81002480	cg17853216	chr10:81002480-81002616
chr10	81002615	cg17705334	chr10:81002480-81002616
chr10	88296364	cg13508175	chr10:88296364-88296606
chr10	88296423	cg04074321	chr10:88296364-88296606
chr10	88296605	cg15249357	chr10:88296364-88296606
chr10	90967700	cg08436313	chr10:90967700-90968092
chr10	90967894	cg27018185	chr10:90967700-90968092
chr10	90967896	cg00239870	chr10:90967700-90968092
chr10	90967918	cg24919790	chr10:90967700-90968092
chr10	90968091	cg19984146	chr10:90967700-90968092
chr10	94351376	cg07673866	chr10:94351376-94351508
chr10	94351507	cg11150664	chr10:94351376-94351508
chr10	94451351	cg11055493	chr10:94451351-94451519
chr10	94451518	cg26979504	chr10:94451351-94451519
chr10	94459447	cg12865381	chr10:94459447-94459554
chr10	94459528	cg08151063	chr10:94459447-94459554
chr10	94459553	cg08822360	chr10:94459447-94459554
chr10	98945791	cg09276368	chr10:98945791-98945800
chr10	98945793	cg18795469	chr10:98945791-98945800
chr10	98945795	cg23316818	chr10:98945791-98945800
chr10	98945799	cg16437009	chr10:98945791-98945800
chr10	100993583	cg13737332	chr10:100993583-100993590
chr10	100993587	cg17863743	chr10:100993583-100993590
chr10	100993589	cg16401360	chr10:100993583-100993590
chr10	101292403	cg02030034	chr10:101292403-101292767
chr10	101292455	cg24255756	chr10:101292403-101292767
chr10	101292477	cg09788492	chr10:101292403-101292767
chr10	101292507	cg06854084	chr10:101292403-101292767
chr10	101292583	cg05949800	chr10:101292403-101292767
chr10	101292635	cg20521527	chr10:101292403-101292767
chr10	101292651	cg05432973	chr10:101292403-101292767
chr10	101292662	cg27091380	chr10:101292403-101292767
chr10	101292682	cg04645567	chr10:101292403-101292767
chr10	101292766	cg08287265	chr10:101292403-101292767
chr10	102045959	cg20843286	chr10:102045959-102046184
chr10	102045962	cg21365564	chr10:102045959-102046184
chr10	102046000	cg09081965	chr10:102045959-102046184
chr10	102046143	cg14968603	chr10:102045959-102046184
chr10	102046174	cg24540913	chr10:102045959-102046184
chr10	102046183	cg15859850	chr10:102045959-102046184
chr10	102900365	cg17101450	chr10:102900365-102900492
chr10	102900491	cg24570303	chr10:102900365-102900492
chr10	102986636	cg13334135	chr10:102986636-102986687
chr10	102986686	cg03393426	chr10:102986636-102986687
chr10	103603722	cg25123470	chr10:103603722-103603811
chr10	103603810	cg14489801	chr10:103603722-103603811
chr10	114709739	cg07128799	chr10:114709739-114709881
chr10	114709760	cg10607059	chr10:114709739-114709881
chr10	114709880	cg14737332	chr10:114709739-114709881
chr10	119293207	cg26288991	chr10:119293207-119293551
chr10	119293341	cg04421971	chr10:119293207-119293551
chr10	119293360	cg03311684	chr10:119293207-119293551
chr10	119293550	cg25316429	chr10:119293207-119293551
chr10	119295770	cg18561589	chr10:119295770-119295876
chr10	119295827	cg26342147	chr10:119295770-119295876
chr10	119295875	cg11124080	chr10:119295770-119295876
chr10	119494317	cg10199606	chr10:119494317-119494495
chr10	119494494	cg06369992	chr10:119494317-119494495
chr10	131761206	cg14737286	chr10:131761206-131761303
chr10	131761302	cg26137940	chr10:131761206-131761303
chr11	414951	cg23029021	chr11:414951-415112
chr11	415080	cg04029159	chr11:414951-415112
chr11	415088	cg02585906	chr11:414951-415112
chr11	415111	cg03140412	chr11:414951-415112
chr11	616009	cg07652350	chr11:616009-616090
chr11	616038	cg13145591	chr11:616009-616090
chr11	616089	cg13378284	chr11:616009-616090
chr11	720683	cg04560630	chr11:720683-720860
chr11	720859	cg08327690	chr11:720683-720860
chr11	827488	cg26795789	chr11:827488-827510
chr11	827509	cg25144276	chr11:827488-827510
chr11	2466598	cg15974272	chr11:2466598-2466890
chr11	2466655	cg08303146	chr11:2466598-2466890
chr11	2466788	cg13071812	chr11:2466598-2466890
chr11	2466889	cg05418487	chr11:2466598-2466890
chr11	2554330	cg06719391	chr11:2554330-2554563
chr11	2554410	cg16465939	chr11:2554330-2554563
chr11	2554562	cg14328115	chr11:2554330-2554563
chr11	2889809	cg16083838	chr11:2889809-2890092
chr11	2889840	cg22675922	chr11:2889809-2890092
chr11	2889875	cg01923099	chr11:2889809-2890092
chr11	2889886	cg06582202	chr11:2889809-2890092
chr11	2890019	cg07439128	chr11:2889809-2890092
chr11	2890082	cg23762359	chr11:2889809-2890092
chr11	2890091	cg04876474	chr11:2889809-2890092
chr11	9685109	cg15058894	chr11:9685109-9685300
chr11	9685299	cg15044073	chr11:9685109-9685300
chr11	10325567	cg02181247	chr11:10325567-10325810
chr11	10325778	cg08259810	chr11:10325567-10325810
chr11	10325809	cg05149386	chr11:10325567-10325810
chr11	14666673	cg06396656	chr11:14666673-14666840
chr11	14666839	cg06297470	chr11:14666673-14666840
chr11	14995167	cg26676559	chr11:14995167-14995234
chr11	14995201	cg22863523	chr11:14995167-14995234
chr11	14995231	cg11697588	chr11:14995167-14995234
chr11	14995233	cg16245265	chr11:14995167-14995234
chr11	14995754	cg01421342	chr11:14995754-14995771
chr11	14995770	cg26053083	chr11:14995754-14995771
chr11	14996355	cg13612595	chr11:14996355-14996491
chr11	14996456	cg15240568	chr11:14996355-14996491
chr11	14996490	cg18089569	chr11:14996355-14996491
chr11	27743258	cg27351358	chr11:27743258-27743349
chr11	27743348	cg02527472	chr11:27743258-27743349
chr11	31825166	cg09224689	chr11:31825166-31825227
chr11	31825214	cg04938549	chr11:31825166-31825227
chr11	31825226	cg27011060	chr11:31825166-31825227
chr11	32354958	cg08214423	chr11:32354958-32355150
chr11	32355022	cg19908556	chr11:32354958-32355150
chr11	32355149	cg05837727	chr11:32354958-32355150
chr11	32459760	cg25577842	chr11:32459760-32459955
chr11	32459954	cg03052301	chr11:32459760-32459955
chr11	33892236	cg09089242	chr11:33892236-33892247
chr11	33892246	cg06148118	chr11:33892236-33892247
chr11	35160843	cg01663768	chr11:35160843-35160893
chr11	35160892	cg18652941	chr11:35160843-35160893
chr11	35161229	cg04125208	chr11:35161229-35161346
chr11	35161345	cg21076259	chr11:35161229-35161346
chr11	36397458	cg19086540	chr11:36397458-36397597
chr11	36397596	cg26451547	chr11:36397458-36397597
chr11	44325823	cg04549333	chr11:44325823-44325961
chr11	44325960	cg14144305	chr11:44325823-44325961
chr11	44332838	cg17471467	chr11:44332838-44332850
chr11	44332849	cg27318318	chr11:44332838-44332850
chr11	45864825	cg12596843	chr11:45864825-45864901
chr11	45864900	cg13762257	chr11:45864825-45864901
chr11	47290613	cg26365553	chr11:47290613-47290731
chr11	47290730	cg23844623	chr11:47290613-47290731
chr11	47416358	cg00242035	chr11:47416358-47416536
chr11	47416487	cg10511890	chr11:47416358-47416536
chr11	47416535	cg13912307	chr11:47416358-47416536
chr11	57192251	cg22897715	chr11:57192251-57192433
chr11	57192432	cg25951430	chr11:57192251-57192433
chr11	62693170	cg19200086	chr11:62693170-62693397
chr11	62693396	cg21030416	chr11:62693170-62693397
chr11	63258712	cg09952395	chr11:63258712-63258804
chr11	63258734	cg23728669	chr11:63258712-63258804
chr11	63258739	cg13112361	chr11:63258712-63258804
chr11	63258744	cg22250498	chr11:63258712-63258804
chr11	63258779	cg00286984	chr11:63258712-63258804
chr11	63258803	cg01967055	chr11:63258712-63258804
chr11	63973846	cg25338707	chr11:63973846-63974230
chr11	63973952	cg12005186	chr11:63973846-63974230
chr11	63974123	cg06385449	chr11:63973846-63974230
chr11	63974131	cg09302355	chr11:63973846-63974230
chr11	63974153	cg07682037	chr11:63973846-63974230
chr11	63974162	cg16289449	chr11:63973846-63974230
chr11	63974229	cg24088438	chr11:63973846-63974230
chr11	63974772	cg01647936	chr11:63974772-63975027
chr11	63974860	cg20136100	chr11:63974772-63975027
chr11	63974955	cg01447914	chr11:63974772-63975027
chr11	63975026	cg02556655	chr11:63974772-63975027
chr11	63994292	cg01783353	chr11:63994292-63994309
chr11	63994295	cg15042460	chr11:63994292-63994309
chr11	63994308	cg08155741	chr11:63994292-63994309
chr11	64064947	cg04939630	chr11:64064947-64065032
chr11	64065031	cg14437534	chr11:64064947-64065032
chr11	64107672	cg18085627	chr11:64107672-64107721
chr11	64107720	cg22663489	chr11:64107672-64107721
chr11	64512829	cg25836271	chr11:64512829-64512971
chr11	64512970	cg23057706	chr11:64512829-64512971
chr11	65266482	cg04977124	chr11:65266482-65266513
chr11	65266494	cg04378603	chr11:65266482-65266513
chr11	65266512	cg05491695	chr11:65266482-65266513
chr11	65408445	cg13395086	chr11:65408445-65408497
chr11	65408496	cg24301930	chr11:65408445-65408497
chr11	65601267	cg13708218	chr11:65601267-65601333
chr11	65601301	cg16624692	chr11:65601267-65601333
chr11	65601328	cg19018097	chr11:65601267-65601333
chr11	65601332	cg11198128	chr11:65601267-65601333
chr11	66885240	cg05743713	chr11:66885240-66885282
chr11	66885276	cg21293464	chr11:66885240-66885282
chr11	66885281	cg05038268	chr11:66885240-66885282
chr11	67171191	cg00220455	chr11:67171191-67171201
chr11	67171200	cg16260696	chr11:67171191-67171201
chr11	67171476	cg10402417	chr11:67171476-67171586
chr11	67171585	cg11600161	chr11:67171476-67171586
chr11	67176914	cg09471455	chr11:67176914-67177104
chr11	67176946	cg18776876	chr11:67176914-67177104
chr11	67177034	cg00862408	chr11:67176914-67177104
chr11	67177042	cg11791526	chr11:67176914-67177104
chr11	67177103	cg15698795	chr11:67176914-67177104
chr11	68611260	cg16296442	chr11:68611260-68611329
chr11	68611328	cg00941258	chr11:68611260-68611329
chr11	70961765	cg18417901	chr11:70961765-70961903
chr11	70961784	cg03108347	chr11:70961765-70961903
chr11	70961872	cg13981380	chr11:70961765-70961903
chr11	70961902	cg11634496	chr11:70961765-70961903
chr11	72295535	cg20935363	chr11:72295535-72295717
chr11	72295716	cg02190350	chr11:72295535-72295717
chr11	72301235	cg26534807	chr11:72301235-72301307
chr11	72301306	cg16060204	chr11:72301235-72301307
chr11	75379613	cg05534807	chr11:75379613-75379868
chr11	75379620	cg24451858	chr11:75379613-75379868
chr11	75379624	cg11694752	chr11:75379613-75379868
chr11	75379864	cg03506033	chr11:75379613-75379868
chr11	75379867	cg18935660	chr11:75379613-75379868
chr11	76381971	cg01691530	chr11:76381971-76382129
chr11	76382128	cg01187562	chr11:76381971-76382129
chr11	96123321	cg16236679	chr11:96123321-96123560
chr11	96123557	cg20325517	chr11:96123321-96123560
chr11	96123559	cg06488988	chr11:96123321-96123560
chr11	102187898	cg14504418	chr11:102187898-102188147
chr11	102187974	cg14481222	chr11:102187898-102188147
chr11	102187976	cg05338083	chr11:102187898-102188147
chr11	102188025	cg23565749	chr11:102187898-102188147
chr11	102188076	cg16837326	chr11:102187898-102188147
chr11	102188146	cg04279695	chr11:102187898-102188147
chr11	104034227	cg05238517	chr11:104034227-104034331
chr11	104034330	cg14007549	chr11:104034227-104034331
chr11	110583662	cg04282419	chr11:110583662-110583946
chr11	110583882	cg04417028	chr11:110583662-110583946
chr11	110583945	cg08012199	chr11:110583662-110583946
chr11	112831841	cg07733800	chr11:112831841-112831854
chr11	112831853	cg21650077	chr11:112831841-112831854
chr11	123066560	cg02184673	chr11:123066560-123066694
chr11	123066693	cg19457763	chr11:123066560-123066694
chr11	124790815	cg18877285	chr11:124790815-124790876
chr11	124790875	cg09657963	chr11:124790815-124790876
chr11	128564756	cg02216246	chr11:128564756-128564875
chr11	128564874	cg11017065	chr11:128564756-128564875
chr11	133907726	cg13340335	chr11:133907726-133907751
chr11	133907738	cg03739476	chr11:133907726-133907751
chr11	133907750	cg10726226	chr11:133907726-133907751
chr11	133938676	cg19055936	chr11:133938676-133938758
chr11	133938757	cg24140030	chr11:133938676-133938758
chr11	134145889	cg23170850	chr11:134145889-134145941
chr11	134145940	cg25999867	chr11:134145889-134145941
chr12	2800182	cg14395444	chr12:2800182-2800501
chr12	2800278	cg19685491	chr12:2800182-2800501
chr12	2800382	cg13647052	chr12:2800182-2800501
chr12	2800446	cg02794451	chr12:2800182-2800501
chr12	2800463	cg15442907	chr12:2800182-2800501
chr12	2800471	cg05166022	chr12:2800182-2800501
chr12	2800500	cg15279308	chr12:2800182-2800501
chr12	2800755	cg19200285	chr12:2800755-2801159
chr12	2800909	cg12350325	chr12:2800755-2801159
chr12	2800919	cg00848945	chr12:2800755-2801159
chr12	2801061	cg17902551	chr12:2800755-2801159
chr12	2801158	cg03731464	chr12:2800755-2801159
chr12	3861567	cg17904739	chr12:3861567-3861617
chr12	3861616	cg03510349	chr12:3861567-3861617
chr12	3862221	cg09172548	chr12:3862221-3862598
chr12	3862225	cg04804877	chr12:3862221-3862598
chr12	3862417	cg08192350	chr12:3862221-3862598
chr12	3862423	cg03397307	chr12:3862221-3862598
chr12	3862428	cg16133088	chr12:3862221-3862598
chr12	3862444	cg05972871	chr12:3862221-3862598
chr12	3862457	cg26955987	chr12:3862221-3862598
chr12	3862473	cg03485694	chr12:3862221-3862598
chr12	3862497	cg12710510	chr12:3862221-3862598
chr12	3862575	cg21723903	chr12:3862221-3862598
chr12	3862594	cg03535793	chr12:3862221-3862598
chr12	3862597	cg14759043	chr12:3862221-3862598
chr12	4378267	cg10512292	chr12:4378267-4378317
chr12	4378316	cg05952494	chr12:4378267-4378317
chr12	4381435	cg18566594	chr12:4381435-4381449
chr12	4381448	cg21462428	chr12:4381435-4381449
chr12	4381788	cg15993083	chr12:4381788-4381804
chr12	4381792	cg13575161	chr12:4381788-4381804
chr12	4381800	cg03801902	chr12:4381788-4381804
chr12	4381803	cg10091994	chr12:4381788-4381804
chr12	4382086	cg05153364	chr12:4382086-4382189
chr12	4382099	cg23235334	chr12:4382086-4382189
chr12	4382105	cg25126456	chr12:4382086-4382189
chr12	4382112	cg11135021	chr12:4382086-4382189
chr12	4382114	cg05987650	chr12:4382086-4382189
chr12	4382123	cg22678952	chr12:4382086-4382189
chr12	4382171	cg24626079	chr12:4382086-4382189
chr12	4382174	cg15249639	chr12:4382086-4382189
chr12	4382181	cg13404421	chr12:4382086-4382189
chr12	4382184	cg00888007	chr12:4382086-4382189
chr12	4382188	cg17296482	chr12:4382086-4382189
chr12	4383619	cg16310717	chr12:4383619-4383771
chr12	4383699	cg12382902	chr12:4383619-4383771
chr12	4383724	cg16994506	chr12:4383619-4383771
chr12	4383770	cg08069899	chr12:4383619-4383771
chr12	5018798	cg20392607	chr12:5018798-5019025
chr12	5018805	cg19651132	chr12:5018798-5019025
chr12	5018815	cg11388325	chr12:5018798-5019025
chr12	5018984	cg12080391	chr12:5018798-5019025
chr12	5019004	cg10569606	chr12:5018798-5019025
chr12	5019017	cg03929977	chr12:5018798-5019025
chr12	5019024	cg15543616	chr12:5018798-5019025
chr12	6881590	cg16352928	chr12:6881590-6881630
chr12	6881595	cg02695343	chr12:6881590-6881630
chr12	6881601	cg10500147	chr12:6881590-6881630
chr12	6881624	cg17213699	chr12:6881590-6881630
chr12	6881629	cg19872463	chr12:6881590-6881630
chr12	6938635	cg13714344	chr12:6938635-6938639
chr12	6938638	cg10395711	chr12:6938635-6938639
chr12	7055657	cg23193870	chr12:7055657-7055830
chr12	7055683	cg12690127	chr12:7055657-7055830
chr12	7055829	cg23974819	chr12:7055657-7055830
chr12	22487219	cg24723331	chr12:22487219-22487848
chr12	22487437	cg09354309	chr12:22487219-22487848
chr12	22487459	cg10333808	chr12:22487219-22487848
chr12	22487658	cg16970851	chr12:22487219-22487848
chr12	22487668	cg12253830	chr12:22487219-22487848
chr12	22487682	cg21521683	chr12:22487219-22487848
chr12	22487781	cg02472348	chr12:22487219-22487848
chr12	22487847	cg17079833	chr12:22487219-22487848
chr12	25055214	cg01494454	chr12:25055214-25055519
chr12	25055262	cg02585702	chr12:25055214-25055519
chr12	25055304	cg08724310	chr12:25055214-25055519
chr12	25055381	cg20342079	chr12:25055214-25055519
chr12	25055421	cg22229906	chr12:25055214-25055519
chr12	25055518	cg22814146	chr12:25055214-25055519
chr12	25055967	cg20399616	chr12:25055967-25056244
chr12	25056083	cg23930313	chr12:25055967-25056244
chr12	25056243	cg23792314	chr12:25055967-25056244
chr12	30975749	cg04681810	chr12:30975749-30976017
chr12	30975867	cg27657333	chr12:30975749-30976017
chr12	30976001	cg13114921	chr12:30975749-30976017
chr12	30976016	cg27411712	chr12:30975749-30976017
chr12	45444895	cg13186327	chr12:45444895-45445116
chr12	45444902	cg13031210	chr12:45444895-45445116
chr12	45445023	cg26274596	chr12:45444895-45445116
chr12	45445057	cg12915695	chr12:45444895-45445116
chr12	45445061	cg16080781	chr12:45444895-45445116
chr12	45445115	cg05135569	chr12:45444895-45445116
chr12	46660749	cg09325156	chr12:46660749-46660820
chr12	46660819	cg02504521	chr12:46660749-46660820
chr12	46767665	cg26212328	chr12:46767665-46767684
chr12	46767683	cg06864895	chr12:46767665-46767684
chr12	48576856	cg12396999	chr12:48576856-48576906
chr12	48576900	cg02128087	chr12:48576856-48576906
chr12	48576905	cg05376611	chr12:48576856-48576906
chr12	48577213	cg15968307	chr12:48577213-48577363
chr12	48577362	cg03272292	chr12:48577213-48577363
chr12	50297581	cg27188703	chr12:50297581-50297778
chr12	50297588	cg16115588	chr12:50297581-50297778
chr12	50297777	cg18486102	chr12:50297581-50297778
chr12	53448178	cg25021051	chr12:53448178-53448181
chr12	53448180	cg09494609	chr12:53448178-53448181
chr12	54089240	cg02675414	chr12:54089240-54089498
chr12	54089295	cg16917193	chr12:54089240-54089498
chr12	54089486	cg25810484	chr12:54089240-54089498
chr12	54089497	cg11560280	chr12:54089240-54089498
chr12	54409321	cg01473837	chr12:54409321-54409492
chr12	54409336	cg22621272	chr12:54409321-54409492
chr12	54409485	cg16937769	chr12:54409321-54409492
chr12	54409491	cg04704531	chr12:54409321-54409492
chr12	54420837	cg03892356	chr12:54420837-54421034
chr12	54421033	cg00506343	chr12:54420837-54421034
chr12	54422127	cg12232783	chr12:54422127-54422240
chr12	54422239	cg04576672	chr12:54422127-54422240
chr12	54446944	cg18695839	chr12:54446944-54447284
chr12	54446996	cg01704924	chr12:54446944-54447284
chr12	54447136	cg18922524	chr12:54446944-54447284
chr12	54447220	cg03923561	chr12:54446944-54447284
chr12	54447243	cg02264990	chr12:54446944-54447284
chr12	54447283	cg09720701	chr12:54446944-54447284
chr12	54812000	cg23795217	chr12:54812000-54812086
chr12	54812085	cg03826594	chr12:54812000-54812086
chr12	57040199	cg03249590	chr12:57040199-57040205
chr12	57040204	cg06679265	chr12:57040199-57040205
chr12	57618943	cg04850731	chr12:57618943-57619200
chr12	57618965	cg11505661	chr12:57618943-57619200
chr12	57619178	cg22215815	chr12:57618943-57619200
chr12	57619199	cg09093210	chr12:57618943-57619200
chr12	57873704	cg14802312	chr12:57873704-57873733
chr12	57873732	cg08339023	chr12:57873704-57873733
chr12	57943921	cg19323374	chr12:57943921-57944045
chr12	57944044	cg24405617	chr12:57943921-57944045
chr12	58013241	cg23702688	chr12:58013241-58013652
chr12	58013267	cg03308494	chr12:58013241-58013652
chr12	58013271	cg03728296	chr12:58013241-58013652
chr12	58013324	cg06631310	chr12:58013241-58013652
chr12	58013354	cg26785896	chr12:58013241-58013652
chr12	58013414	cg27043188	chr12:58013241-58013652
chr12	58013458	cg26616640	chr12:58013241-58013652
chr12	58013475	cg22844229	chr12:58013241-58013652
chr12	58013487	cg20677436	chr12:58013241-58013652
chr12	58013517	cg09696411	chr12:58013241-58013652
chr12	58013539	cg18069290	chr12:58013241-58013652
chr12	58013569	cg16567290	chr12:58013241-58013652
chr12	58013636	cg14494721	chr12:58013241-58013652
chr12	58013645	cg04963424	chr12:58013241-58013652
chr12	58013651	cg16577509	chr12:58013241-58013652
chr12	58021295	cg01723148	chr12:58021295-58021310
chr12	58021309	cg25392692	chr12:58021295-58021310
chr12	58135833	cg22199080	chr12:58135833-58135982
chr12	58135973	cg09973986	chr12:58135833-58135982
chr12	58135981	cg10932874	chr12:58135833-58135982
chr12	65515276	cg26397188	chr12:65515276-65515291
chr12	65515290	cg24166864	chr12:65515276-65515291
chr12	66582805	cg26279550	chr12:66582805-66583030
chr12	66583029	cg01263292	chr12:66582805-66583030
chr12	67662739	cg06162746	chr12:67662739-67662898
chr12	67662897	cg06515732	chr12:67662739-67662898
chr12	81102035	cg22344727	chr12:81102035-81102124
chr12	81102123	cg00756032	chr12:81102035-81102124
chr12	107714826	cg13492159	chr12:107714826-107714949
chr12	107714930	cg06286685	chr12:107714826-107714949
chr12	107714948	cg24506324	chr12:107714826-107714949
chr12	124246391	cg06745944	chr12:124246391-124246526
chr12	124246434	cg27125645	chr12:124246391-124246526
chr12	124246446	cg10575376	chr12:124246391-124246526
chr12	124246525	cg26986180	chr12:124246391-124246526
chr12	124938116	cg13581922	chr12:124938116-124938574
chr12	124938326	cg22168796	chr12:124938116-124938574
chr12	124938573	cg21052873	chr12:124938116-124938574
chr12	124941781	cg27310710	chr12:124941781-124942177
chr12	124941871	cg14898623	chr12:124941781-124942177
chr12	124942016	cg19005335	chr12:124941781-124942177
chr12	124942176	cg22863744	chr12:124941781-124942177
chr12	124950720	cg25922751	chr12:124950720-124950991
chr12	124950784	cg02053964	chr12:124950720-124950991
chr12	124950938	cg01797036	chr12:124950720-124950991
chr12	124950990	cg07739604	chr12:124950720-124950991
chr12	133021489	cg15402627	chr12:133021489-133021714
chr12	133021713	cg11090202	chr12:133021489-133021714
chr12	133065808	cg23681339	chr12:133065808-133066055
chr12	133065906	cg25694349	chr12:133065808-133066055
chr12	133065912	cg05617413	chr12:133065808-133066055
chr12	133065924	cg10304922	chr12:133065808-133066055
chr12	133065928	cg07688604	chr12:133065808-133066055
chr12	133065939	cg19595750	chr12:133065808-133066055
chr12	133065941	cg24800655	chr12:133065808-133066055
chr12	133066054	cg26860182	chr12:133065808-133066055
chr13	20735819	cg25524962	chr13:20735819-20735872
chr13	20735860	cg21115608	chr13:20735819-20735872
chr13	20735871	cg18255595	chr13:20735819-20735872
chr13	20767968	cg09195389	chr13:20767968-20768139
chr13	20768138	cg13528344	chr13:20767968-20768139
chr13	20805656	cg03473518	chr13:20805656-20805896
chr13	20805679	cg22377389	chr13:20805656-20805896
chr13	20805895	cg10395448	chr13:20805656-20805896
chr13	21348012	cg04295991	chr13:21348012-21348216
chr13	21348120	cg08349117	chr13:21348012-21348216
chr13	21348126	cg21075077	chr13:21348012-21348216
chr13	21348132	cg24595791	chr13:21348012-21348216
chr13	21348144	cg15830441	chr13:21348012-21348216
chr13	21348215	cg19474239	chr13:21348012-21348216
chr13	33591783	cg12162530	chr13:33591783-33591938
chr13	33591937	cg01308409	chr13:33591783-33591938
chr13	36044860	cg00944193	chr13:36044860-36044887
chr13	36044886	cg02340053	chr13:36044860-36044887
chr13	36919738	cg03966514	chr13:36919738-36919961
chr13	36919819	cg01404317	chr13:36919738-36919961
chr13	36919905	cg18755783	chr13:36919738-36919961
chr13	36919960	cg00947032	chr13:36919738-36919961
chr13	45885564	cg23912239	chr13:45885564-45885600
chr13	45885599	cg24593688	chr13:45885564-45885600
chr13	46961583	cg23833588	chr13:46961583-46961667
chr13	46961656	cg08378598	chr13:46961583-46961667
chr13	46961661	cg15179955	chr13:46961583-46961667
chr13	46961666	cg02850812	chr13:46961583-46961667
chr13	50070550	cg00092518	chr13:50070550-50070767
chr13	50070718	cg25162948	chr13:50070550-50070767
chr13	50070766	cg21320768	chr13:50070550-50070767
chr13	78493126	cg13818654	chr13:78493126-78493565
chr13	78493128	cg15836660	chr13:78493126-78493565
chr13	78493182	cg01910869	chr13:78493126-78493565
chr13	78493203	cg19916212	chr13:78493126-78493565
chr13	78493205	cg23766591	chr13:78493126-78493565
chr13	78493215	cg23702615	chr13:78493126-78493565
chr13	78493229	cg18032190	chr13:78493126-78493565
chr13	78493232	cg22310279	chr13:78493126-78493565
chr13	78493282	cg24236409	chr13:78493126-78493565
chr13	78493294	cg12602112	chr13:78493126-78493565
chr13	78493297	cg19650157	chr13:78493126-78493565
chr13	78493305	cg13434989	chr13:78493126-78493565
chr13	78493313	cg10016380	chr13:78493126-78493565
chr13	78493349	cg12847373	chr13:78493126-78493565
chr13	78493365	cg19742055	chr13:78493126-78493565
chr13	78493561	cg06057566	chr13:78493126-78493565
chr13	78493564	cg21675115	chr13:78493126-78493565
chr13	79169966	cg13338137	chr13:79169966-79170147
chr13	79170146	cg26132774	chr13:79169966-79170147
chr13	96204854	cg16232183	chr13:96204854-96204874
chr13	96204856	cg06428163	chr13:96204854-96204874
chr13	96204860	cg16275739	chr13:96204854-96204874
chr13	96204870	cg04603730	chr13:96204854-96204874
chr13	96204873	cg10305311	chr13:96204854-96204874
chr13	100641867	cg19385331	chr13:100641867-100641901
chr13	100641900	cg07501233	chr13:100641867-100641901
chr13	100644420	cg10445449	chr13:100644420-100644658
chr13	100644473	cg03786327	chr13:100644420-100644658
chr13	100644507	cg21885864	chr13:100644420-100644658
chr13	100644657	cg11694262	chr13:100644420-100644658
chr13	107146071	cg11220502	chr13:107146071-107146165
chr13	107146164	cg26273417	chr13:107146071-107146165
chr13	114814643	cg11549417	chr13:114814643-114814707
chr13	114814680	cg08617982	chr13:114814643-114814707
chr13	114814706	cg11166893	chr13:114814643-114814707
chr13	114876061	cg11686792	chr13:114876061-114876211
chr13	114876210	cg21749794	chr13:114876061-114876211
chr14	24808987	cg13066043	chr14:24808987-24809443
chr14	24809068	cg13050240	chr14:24808987-24809443
chr14	24809073	cg20822579	chr14:24808987-24809443
chr14	24809226	cg20038493	chr14:24808987-24809443
chr14	24809297	cg13583230	chr14:24808987-24809443
chr14	24809442	cg27599271	chr14:24808987-24809443
chr14	38725536	cg04681600	chr14:38725536-38725651
chr14	38725650	cg13643452	chr14:38725536-38725651
chr14	52734525	cg05302386	chr14:52734525-52734530
chr14	52734529	cg09516965	chr14:52734525-52734530
chr14	60952781	cg26248878	chr14:60952781-60952946
chr14	60952933	cg26132298	chr14:60952781-60952946
chr14	60952945	cg12189551	chr14:60952781-60952946
chr14	61119419	cg12818596	chr14:61119419-61119626
chr14	61119625	cg11134052	chr14:61119419-61119626
chr14	61122774	cg10858480	chr14:61122774-61122912
chr14	61122911	cg15540602	chr14:61122774-61122912
chr14	61788862	cg02282237	chr14:61788862-61788915
chr14	61788914	cg00244040	chr14:61788862-61788915
chr14	61789466	cg04087789	chr14:61789466-61789604
chr14	61789503	cg03574415	chr14:61789466-61789604
chr14	61789593	cg12165758	chr14:61789466-61789604
chr14	61789603	cg25562834	chr14:61789466-61789604
chr14	62218076	cg26164269	chr14:62218076-62218169
chr14	62218168	cg23863410	chr14:62218076-62218169
chr14	65016517	cg08196842	chr14:65016517-65016803
chr14	65016545	cg17306261	chr14:65016517-65016803
chr14	65016591	cg23265500	chr14:65016517-65016803
chr14	65016595	cg12281657	chr14:65016517-65016803
chr14	65016602	cg17930034	chr14:65016517-65016803
chr14	65016802	cg04536575	chr14:65016517-65016803
chr14	70653919	cg00890485	chr14:70653919-70653965
chr14	70653964	cg23241781	chr14:70653919-70653965
chr14	77228508	cg20881054	chr14:77228508-77228511
chr14	77228510	cg18489434	chr14:77228508-77228511
chr14	77647955	cg13258190	chr14:77647955-77647958
chr14	77647957	cg21032058	chr14:77647955-77647958
chr14	77924315	cg16575379	chr14:77924315-77924343
chr14	77924332	cg03047785	chr14:77924315-77924343
chr14	77924342	cg20555564	chr14:77924315-77924343
chr14	97685945	cg18552380	chr14:97685945-97686002
chr14	97686001	cg10880459	chr14:97685945-97686002
chr14	102554846	cg23289024	chr14:102554846-102554978
chr14	102554969	cg14893857	chr14:102554846-102554978
chr14	102554977	cg13797425	chr14:102554846-102554978
chr15	33009409	cg09656020	chr15:33009409-33009499
chr15	33009498	cg18145505	chr15:33009409-33009499
chr15	37170381	cg14891209	chr15:37170381-37170555
chr15	37170454	cg12309653	chr15:37170381-37170555
chr15	37170554	cg21375869	chr15:37170381-37170555
chr15	37387304	cg03396151	chr15:37387304-37387439
chr15	37387438	cg15902390	chr15:37387304-37387439
chr15	41218333	cg16836355	chr15:41218333-41218353
chr15	41218352	cg22835157	chr15:41218333-41218353
chr15	41952429	cg18958684	chr15:41952429-41952452
chr15	41952440	cg18556005	chr15:41952429-41952452
chr15	41952451	cg14795119	chr15:41952429-41952452
chr15	44092630	cg25631249	chr15:44092630-44092672
chr15	44092671	cg21480605	chr15:44092630-44092672
chr15	45002597	cg18696027	chr15:45002597-45002663
chr15	45002662	cg18555073	chr15:45002597-45002663
chr15	60287397	cg17011981	chr15:60287397-60287538
chr15	60287537	cg25247231	chr15:60287397-60287538
chr15	65689058	cg27057650	chr15:65689058-65689434
chr15	65689152	cg18650670	chr15:65689058-65689434
chr15	65689263	cg20985399	chr15:65689058-65689434
chr15	65689298	cg06899985	chr15:65689058-65689434
chr15	65689325	cg17036427	chr15:65689058-65689434
chr15	65689433	cg14164908	chr15:65689058-65689434
chr15	74421848	cg08703540	chr15:74421848-74421910
chr15	74421857	cg06041677	chr15:74421848-74421910
chr15	74421887	cg12017911	chr15:74421848-74421910
chr15	74421909	cg27200833	chr15:74421848-74421910
chr15	74426925	cg03689324	chr15:74426925-74426958
chr15	74426957	cg25833989	chr15:74426925-74426958
chr15	74726486	cg26095405	chr15:74726486-74726562
chr15	74726520	cg13462576	chr15:74726486-74726562
chr15	74726561	cg20927731	chr15:74726486-74726562
chr15	78556940	cg17246382	chr15:78556940-78557095
chr15	78556945	cg01786994	chr15:78556940-78557095
chr15	78557094	cg13747794	chr15:78556940-78557095
chr15	89951870	cg26992010	chr15:89951870-89952500
chr15	89952052	cg13406145	chr15:89951870-89952500
chr15	89952135	cg14164044	chr15:89951870-89952500
chr15	89952272	cg12254845	chr15:89951870-89952500
chr15	89952299	cg06622408	chr15:89951870-89952500
chr15	89952499	cg18698788	chr15:89951870-89952500
chr15	91473091	cg18724928	chr15:91473091-91473104
chr15	91473103	cg18472881	chr15:91473091-91473104
chr15	93199018	cg02705800	chr15:93199018-93199050
chr15	93199037	cg25864024	chr15:93199018-93199050
chr15	93199049	cg15289316	chr15:93199018-93199050
chr15	93616943	cg23754924	chr15:93616943-93617081
chr15	93616950	cg20122635	chr15:93616943-93617081
chr15	93616959	cg23013968	chr15:93616943-93617081
chr15	93616966	cg08119553	chr15:93616943-93617081
chr15	93617030	cg17896927	chr15:93616943-93617081
chr15	93617065	cg17633234	chr15:93616943-93617081
chr15	93617080	cg04340651	chr15:93616943-93617081
chr15	96886238	cg18761422	chr15:96886238-96886398
chr15	96886397	cg17454263	chr15:96886238-96886398
chr15	96895183	cg25052312	chr15:96895183-96895342
chr15	96895341	cg24033871	chr15:96895183-96895342
chr15	96906732	cg20889818	chr15:96906732-96906860
chr15	96906859	cg17982497	chr15:96906732-96906860
chr15	96960987	cg26920902	chr15:96960987-96961055
chr15	96961054	cg03298437	chr15:96960987-96961055
chr16	374924	cg27549619	chr16:374924-374989
chr16	374988	cg01045337	chr16:374924-374989
chr16	1392588	cg06759097	chr16:1392588-1392742
chr16	1392741	cg03456797	chr16:1392588-1392742
chr16	1875963	cg16270890	chr16:1875963-1875968
chr16	1875967	cg09274113	chr16:1875963-1875968
chr16	2892766	cg01006802	chr16:2892766-2892810
chr16	2892769	cg03625141	chr16:2892766-2892810
chr16	2892782	cg27137258	chr16:2892766-2892810
chr16	2892809	cg10448227	chr16:2892766-2892810
chr16	3221355	cg13899478	chr16:3221355-3221467
chr16	3221466	cg26525342	chr16:3221355-3221467
chr16	10970801	cg26239233	chr16:10970801-10971192
chr16	10970960	cg08985333	chr16:10970801-10971192
chr16	10971105	cg09015246	chr16:10970801-10971192
chr16	10971191	cg01351032	chr16:10970801-10971192
chr16	11327053	cg05130115	chr16:11327053-11327371
chr16	11327141	cg00933696	chr16:11327053-11327371
chr16	11327370	cg06742469	chr16:11327053-11327371
chr16	29674487	cg11432797	chr16:29674487-29674619
chr16	29674618	cg03549705	chr16:29674487-29674619
chr16	29674903	cg16644366	chr16:29674903-29675215
chr16	29674959	cg08480068	chr16:29674903-29675215
chr16	29674972	cg26769927	chr16:29674903-29675215
chr16	29675160	cg26691434	chr16:29674903-29675215
chr16	29675214	cg10126903	chr16:29674903-29675215
chr16	29675846	cg23083984	chr16:29675846-29676072
chr16	29676003	cg02030929	chr16:29675846-29676072
chr16	29676071	cg01681367	chr16:29675846-29676072
chr16	30075511	cg00300822	chr16:30075511-30075518
chr16	30075517	cg01986682	chr16:30075511-30075518
chr16	30483996	cg10522125	chr16:30483996-30484219
chr16	30484218	cg14176836	chr16:30483996-30484219
chr16	31214307	cg08730348	chr16:31214307-31214402
chr16	31214335	cg05214748	chr16:31214307-31214402
chr16	31214346	cg05907835	chr16:31214307-31214402
chr16	31214401	cg15468095	chr16:31214307-31214402
chr16	54969051	cg06993307	chr16:54969051-54969147
chr16	54969146	cg27327911	chr16:54969051-54969147
chr16	54971007	cg12492345	chr16:54971007-54971019
chr16	54971018	cg04153740	chr16:54971007-54971019
chr16	56224782	cg00866976	chr16:56224782-56224794
chr16	56224793	cg10273340	chr16:56224782-56224794
chr16	57219756	cg05418736	chr16:57219756-57219802
chr16	57219801	cg03104758	chr16:57219756-57219802
chr16	58033649	cg04411841	chr16:58033649-58033899
chr16	58033710	cg08230658	chr16:58033649-58033899
chr16	58033898	cg10178960	chr16:58033649-58033899
chr16	66462184	cg12277495	chr16:66462184-66462308
chr16	66462307	cg08288561	chr16:66462184-66462308
chr16	66637919	cg16335762	chr16:66637919-66637928
chr16	66637927	cg01434608	chr16:66637919-66637928
chr16	66638293	cg23297477	chr16:66638293-66638434
chr16	66638320	cg00355909	chr16:66638293-66638434
chr16	66638396	cg08601917	chr16:66638293-66638434
chr16	66638407	cg06445928	chr16:66638293-66638434
chr16	66638412	cg09233013	chr16:66638293-66638434
chr16	66638433	cg26560414	chr16:66638293-66638434
chr16	67197129	cg18705279	chr16:67197129-67197397
chr16	67197150	cg09030672	chr16:67197129-67197397
chr16	67197180	cg05436064	chr16:67197129-67197397
chr16	67197186	cg07816687	chr16:67197129-67197397
chr16	67197396	cg23414876	chr16:67197129-67197397
chr16	68298978	cg16859906	chr16:68298978-68299086
chr16	68299085	cg06305340	chr16:68298978-68299086
chr16	72821353	cg02246055	chr16:72821353-72821666
chr16	72821498	cg08512490	chr16:72821353-72821666
chr16	72821566	cg16630989	chr16:72821353-72821666
chr16	72821665	cg04814450	chr16:72821353-72821666
chr16	73096842	cg00024494	chr16:73096842-73097143
chr16	73096889	cg15334372	chr16:73096842-73097143
chr16	73096894	cg04990190	chr16:73096842-73097143
chr16	73096966	cg00604454	chr16:73096842-73097143
chr16	73097057	cg08144675	chr16:73096842-73097143
chr16	73097142	cg27570661	chr16:73096842-73097143
chr16	73098174	cg27359566	chr16:73098174-73098357
chr16	73098356	cg02424365	chr16:73098174-73098357
chr16	84327808	cg23865698	chr16:84327808-84328128
chr16	84327869	cg01264765	chr16:84327808-84328128
chr16	84328104	cg02219997	chr16:84327808-84328128
chr16	84328127	cg07141055	chr16:84327808-84328128
chr16	86542864	cg05555338	chr16:86542864-86542879
chr16	86542878	cg03366439	chr16:86542864-86542879
chr16	88522439	cg18601195	chr16:88522439-88522585
chr16	88522584	cg05578570	chr16:88522439-88522585
chr16	88769854	cg07644807	chr16:88769854-88769971
chr16	88769970	cg07549381	chr16:88769854-88769971
chr16	89006335	cg12829360	chr16:89006335-89006456
chr16	89006367	cg26810779	chr16:89006335-89006456
chr16	89006455	cg05702747	chr16:89006335-89006456
chr16	89008406	cg05151621	chr16:89008406-89008452
chr16	89008451	cg10284662	chr16:89008406-89008452
chr17	1626509	cg09433910	chr17:1626509-1626576
chr17	1626575	cg10080732	chr17:1626509-1626576
chr17	7287652	cg25827022	chr17:7287652-7287741
chr17	7287740	cg11838224	chr17:7287652-7287741
chr17	7621545	cg25000600	chr17:7621545-7621576
chr17	7621575	cg07711099	chr17:7621545-7621576
chr17	7905636	cg14425294	chr17:7905636-7905841
chr17	7905704	cg25578028	chr17:7905636-7905841
chr17	7905840	cg16811108	chr17:7905636-7905841
chr17	8027830	cg00435621	chr17:8027830-8027838
chr17	8027837	cg27197380	chr17:8027830-8027838
chr17	8868541	cg08269742	chr17:8868541-8868835
chr17	8868669	cg18923721	chr17:8868541-8868835
chr17	8868688	cg04916523	chr17:8868541-8868835
chr17	8868834	cg18470295	chr17:8868541-8868835
chr17	9479910	cg25964007	chr17:9479910-9479913
chr17	9479912	cg12610887	chr17:9479910-9479913
chr17	10102439	cg24513224	chr17:10102439-10102559
chr17	10102558	cg13991233	chr17:10102439-10102559
chr17	16256937	cg21325732	chr17:16256937-16256991
chr17	16256974	cg23401912	chr17:16256937-16256991
chr17	16256990	cg13180678	chr17:16256937-16256991
chr17	18908220	cg05090106	chr17:18908220-18908236
chr17	18908235	cg14807365	chr17:18908220-18908236
chr17	26577636	cg19118751	chr17:26577636-26577714
chr17	26577713	cg23756173	chr17:26577636-26577714
chr17	26699169	cg15760257	chr17:26699169-26699188
chr17	26699187	cg05854644	chr17:26699169-26699188
chr17	26926841	cg22465736	chr17:26926841-26926869
chr17	26926868	cg17960080	chr17:26926841-26926869
chr17	27038664	cg19462352	chr17:27038664-27039121
chr17	27038686	cg24841318	chr17:27038664-27039121
chr17	27038861	cg02685896	chr17:27038664-27039121
chr17	27038886	cg14676825	chr17:27038664-27039121
chr17	27039032	cg03049691	chr17:27038664-27039121
chr17	27039058	cg10495754	chr17:27038664-27039121
chr17	27039120	cg07585069	chr17:27038664-27039121
chr17	28443756	cg03837627	chr17:28443756-28444057
chr17	28443770	cg13770529	chr17:28443756-28444057
chr17	28443852	cg25346576	chr17:28443756-28444057
chr17	28443892	cg07855056	chr17:28443756-28444057
chr17	28443962	cg14888846	chr17:28443756-28444057
chr17	28444044	cg24102938	chr17:28443756-28444057
chr17	28444056	cg24675879	chr17:28443756-28444057
chr17	32964596	cg17276853	chr17:32964596-32964616
chr17	32964615	cg16065538	chr17:32964596-32964616
chr17	33815432	cg22763680	chr17:33815432-33815524
chr17	33815451	cg06551997	chr17:33815432-33815524
chr17	33815523	cg04616544	chr17:33815432-33815524
chr17	34998759	cg11406050	chr17:34998759-34998798
chr17	34998797	cg06126658	chr17:34998759-34998798
chr17	35078971	cg23876285	chr17:35078971-35079062
chr17	35079061	cg27614319	chr17:35078971-35079062
chr17	35300868	cg04636269	chr17:35300868-35300875
chr17	35300874	cg04588165	chr17:35300868-35300875
chr17	37760198	cg07960154	chr17:37760198-37760360
chr17	37760359	cg20153196	chr17:37760198-37760360
chr17	38020644	cg27613455	chr17:38020644-38020668
chr17	38020667	cg15637191	chr17:38020644-38020668
chr17	40439433	cg20388732	chr17:40439433-40439629
chr17	40439492	cg03001305	chr17:40439433-40439629
chr17	40439501	cg06357561	chr17:40439433-40439629
chr17	40439628	cg15774391	chr17:40439433-40439629
chr17	40440904	cg03313364	chr17:40440904-40441156
chr17	40440916	cg14042635	chr17:40440904-40441156
chr17	40441155	cg13380204	chr17:40440904-40441156
chr17	40936658	cg16265599	chr17:40936658-40936768
chr17	40936767	cg16695758	chr17:40936658-40936768
chr17	43339040	cg11933779	chr17:43339040-43339516
chr17	43339223	cg13001868	chr17:43339040-43339516
chr17	43339328	cg04992638	chr17:43339040-43339516
chr17	43339358	cg08247376	chr17:43339040-43339516
chr17	43339476	cg17222164	chr17:43339040-43339516
chr17	43339497	cg03048083	chr17:43339040-43339516
chr17	43339512	cg01627847	chr17:43339040-43339516
chr17	43339515	cg08124910	chr17:43339040-43339516
chr17	44896877	cg13998093	chr17:44896877-44897025
chr17	44896923	cg02017282	chr17:44896877-44897025
chr17	44897024	cg15237742	chr17:44896877-44897025
chr17	45810615	cg02731774	chr17:45810615-45810866
chr17	45810865	cg09775582	chr17:45810615-45810866
chr17	46507763	cg14233507	chr17:46507763-46507778
chr17	46507777	cg16789104	chr17:46507763-46507778
chr17	46670933	cg05992357	chr17:46670933-46671011
chr17	46671010	cg16495265	chr17:46670933-46671011
chr17	46674438	cg26279336	chr17:46674438-46674515
chr17	46674514	cg11352083	chr17:46674438-46674515
chr17	46696752	cg25526913	chr17:46696752-46696849
chr17	46696848	cg11916219	chr17:46696752-46696849
chr17	47073849	cg24453819	chr17:47073849-47073995
chr17	47073969	cg01384163	chr17:47073849-47073995
chr17	47073994	cg22896991	chr17:47073849-47073995
chr17	48194835	cg04650899	chr17:48194835-48194940
chr17	48194939	cg22655521	chr17:48194835-48194940
chr17	48351821	cg01734062	chr17:48351821-48352009
chr17	48352008	cg25949363	chr17:48351821-48352009
chr17	53341098	cg25534244	chr17:53341098-53341244
chr17	53341243	cg15833843	chr17:53341098-53341244
chr17	56327168	cg09053366	chr17:56327168-56327262
chr17	56327261	cg04524173	chr17:56327168-56327262
chr17	56405948	cg12937434	chr17:56405948-56406295
chr17	56405967	cg11638071	chr17:56405948-56406295
chr17	56406118	cg21903817	chr17:56405948-56406295
chr17	56406294	cg12117658	chr17:56405948-56406295
chr17	57970058	cg18210730	chr17:57970058-57970076
chr17	57970075	cg10997002	chr17:57970058-57970076
chr17	59480470	cg01438365	chr17:59480470-59480731
chr17	59480674	cg21389753	chr17:59480470-59480731
chr17	59480730	cg07095230	chr17:59480470-59480731
chr17	59534903	cg03222323	chr17:59534903-59534999
chr17	59534998	cg17975443	chr17:59534903-59534999
chr17	61778366	cg04380519	chr17:61778366-61778551
chr17	61778515	cg07836815	chr17:61778366-61778551
chr17	61778550	cg04918402	chr17:61778366-61778551
chr17	64961530	cg03052970	chr17:64961530-64961748
chr17	64961747	cg19786084	chr17:64961530-64961748
chr17	66286298	cg17916916	chr17:66286298-66286395
chr17	66286371	cg10509187	chr17:66286298-66286395
chr17	66286394	cg02227503	chr17:66286298-66286395
chr17	72745951	cg26376245	chr17:72745951-72745995
chr17	72745994	cg05245070	chr17:72745951-72745995
chr17	72969046	cg20935945	chr17:72969046-72969278
chr17	72969066	cg00806198	chr17:72969046-72969278
chr17	72969277	cg13745142	chr17:72969046-72969278
chr17	73083692	cg06594281	chr17:73083692-73083882
chr17	73083812	cg13424870	chr17:73083692-73083882
chr17	73083876	cg21306329	chr17:73083692-73083882
chr17	73083881	cg27619475	chr17:73083692-73083882
chr17	73749654	cg11223622	chr17:73749654-73749695
chr17	73749694	cg16916914	chr17:73749654-73749695
chr17	75447504	cg18104645	chr17:75447504-75447656
chr17	75447655	cg20955894	chr17:75447504-75447656
chr17	76126301	cg00447208	chr17:76126301-76126887
chr17	76126449	cg08470991	chr17:76126301-76126887
chr17	76126490	cg01246266	chr17:76126301-76126887
chr17	76126702	cg03190661	chr17:76126301-76126887
chr17	76126886	cg20943461	chr17:76126301-76126887
chr17	76128481	cg04947157	chr17:76128481-76128684
chr17	76128522	cg11493223	chr17:76128481-76128684
chr17	76128531	cg18901278	chr17:76128481-76128684
chr17	76128556	cg24988684	chr17:76128481-76128684
chr17	76128621	cg02911077	chr17:76128481-76128684
chr17	76128634	cg03742808	chr17:76128481-76128684
chr17	76128676	cg16214492	chr17:76128481-76128684
chr17	76128683	cg12798338	chr17:76128481-76128684
chr17	77788484	cg07914856	chr17:77788484-77788723
chr17	77788722	cg10476584	chr17:77788484-77788723
chr17	79259040	cg07003587	chr17:79259040-79259700
chr17	79259283	cg08224920	chr17:79259040-79259700
chr17	79259383	cg14345572	chr17:79259040-79259700
chr17	79259536	cg16863795	chr17:79259040-79259700
chr17	79259699	cg20552468	chr17:79259040-79259700
chr17	79478715	cg15906692	chr17:79478715-79478840
chr17	79478839	cg17317962	chr17:79478715-79478840
chr17	79480921	cg19517525	chr17:79480921-79480982
chr17	79480981	cg01881939	chr17:79480921-79480982
chr17	80186266	cg04184297	chr17:80186266-80186337
chr17	80186273	cg14417329	chr17:80186266-80186337
chr17	80186275	cg08296680	chr17:80186266-80186337
chr17	80186336	cg14654468	chr17:80186266-80186337
chr17	80273969	cg03677492	chr17:80273969-80274001
chr17	80274000	cg06692929	chr17:80273969-80274001
chr17	80358850	cg25490145	chr17:80358850-80358877
chr17	80358876	cg21465176	chr17:80358850-80358877
chr17	80407379	cg09419005	chr17:80407379-80407780
chr17	80407590	cg27215100	chr17:80407379-80407780
chr17	80407749	cg27381584	chr17:80407379-80407780
chr17	80407779	cg08040471	chr17:80407379-80407780
chr17	81006485	cg14106046	chr17:81006485-81006498
chr17	81006497	cg01826354	chr17:81006485-81006498
chr18	13136340	cg00430895	chr18:13136340-13136427
chr18	13136426	cg19174643	chr18:13136340-13136427
chr18	22929205	cg21183523	chr18:22929205-22929408
chr18	22929407	cg12338097	chr18:22929205-22929408
chr18	29265840	cg07027513	chr18:29265840-29265843
chr18	29265842	cg02930996	chr18:29265840-29265843
chr18	44526700	cg12171183	chr18:44526700-44526868
chr18	44526707	cg06198398	chr18:44526700-44526868
chr18	44526743	cg20469799	chr18:44526700-44526868
chr18	44526756	cg05498007	chr18:44526700-44526868
chr18	44526867	cg05529506	chr18:44526700-44526868
chr18	51750159	cg11718707	chr18:51750159-51750163
chr18	51750162	cg27567880	chr18:51750159-51750163
chr18	53257019	cg01742897	chr18:53257019-53257029
chr18	53257028	cg02725055	chr18:53257019-53257029
chr18	55862577	cg27105827	chr18:55862577-55862873
chr18	55862627	cg15733882	chr18:55862577-55862873
chr18	55862676	cg15245625	chr18:55862577-55862873
chr18	55862678	cg25693302	chr18:55862577-55862873
chr18	55862711	cg21068094	chr18:55862577-55862873
chr18	55862763	cg14186816	chr18:55862577-55862873
chr18	55862872	cg17889402	chr18:55862577-55862873
chr18	74961360	cg18961944	chr18:74961360-74961495
chr18	74961424	cg12699371	chr18:74961360-74961495
chr18	74961451	cg06562865	chr18:74961360-74961495
chr18	74961454	cg15129823	chr18:74961360-74961495
chr18	74961463	cg21634365	chr18:74961360-74961495
chr18	74961494	cg15484988	chr18:74961360-74961495
chr19	1074727	cg02753354	chr19:1074727-1074927
chr19	1074926	cg19617213	chr19:1074727-1074927
chr19	1401767	cg02966153	chr19:1401767-1401782
chr19	1401775	cg04260368	chr19:1401767-1401782
chr19	1401781	cg27317433	chr19:1401767-1401782
chr19	2289982	cg23000808	chr19:2289982-2290025
chr19	2290022	cg22112051	chr19:2289982-2290025
chr19	2290024	cg24321347	chr19:2289982-2290025
chr19	3178413	cg02716776	chr19:3178413-3178956
chr19	3178512	cg02996471	chr19:3178413-3178956
chr19	3178742	cg27121758	chr19:3178413-3178956
chr19	3178759	cg20583073	chr19:3178413-3178956
chr19	3178844	cg20695297	chr19:3178413-3178956
chr19	3178955	cg17518965	chr19:3178413-3178956
chr19	3179364	cg03684062	chr19:3179364-3179742
chr19	3179545	cg04490178	chr19:3179364-3179742
chr19	3179741	cg20781880	chr19:3179364-3179742
chr19	3180708	cg09332091	chr19:3180708-3180816
chr19	3180815	cg02997560	chr19:3180708-3180816
chr19	3687922	cg06358131	chr19:3687922-3688037
chr19	3688036	cg12148647	chr19:3687922-3688037
chr19	3821975	cg06616476	chr19:3821975-3822190
chr19	3822126	cg17117277	chr19:3821975-3822190
chr19	3822189	cg03126579	chr19:3821975-3822190
chr19	4328759	cg06776703	chr19:4328759-4328819
chr19	4328818	cg25528916	chr19:4328759-4328819
chr19	4916593	cg25982880	chr19:4916593-4916984
chr19	4916783	cg18901104	chr19:4916593-4916984
chr19	4916983	cg21311067	chr19:4916593-4916984
chr19	7741602	cg18732541	chr19:7741602-7741956
chr19	7741732	cg07723365	chr19:7741602-7741956
chr19	7741809	cg03470073	chr19:7741602-7741956
chr19	7741838	cg17661462	chr19:7741602-7741956
chr19	7741955	cg12571879	chr19:7741602-7741956
chr19	9896955	cg20461196	chr19:9896955-9896994
chr19	9896993	cg16124981	chr19:9896955-9896994
chr19	10207170	cg14870062	chr19:10207170-10207192
chr19	10207191	cg16605127	chr19:10207170-10207192
chr19	10381355	cg26549174	chr19:10381355-10381417
chr19	10381383	cg08427717	chr19:10381355-10381417
chr19	10381393	cg05106269	chr19:10381355-10381417
chr19	10381416	cg12151124	chr19:10381355-10381417
chr19	10589815	cg27423510	chr19:10589815-10589865
chr19	10589864	cg25062137	chr19:10589815-10589865
chr19	11199851	cg07960944	chr19:11199851-11199904
chr19	11199883	cg05249393	chr19:11199851-11199904
chr19	11199903	cg22381454	chr19:11199851-11199904
chr19	11689538	cg27002699	chr19:11689538-11689861
chr19	11689614	cg08599448	chr19:11689538-11689861
chr19	11689649	cg02874942	chr19:11689538-11689861
chr19	11689715	cg04566159	chr19:11689538-11689861
chr19	11689726	cg00487737	chr19:11689538-11689861
chr19	11689813	cg01602621	chr19:11689538-11689861
chr19	11689855	cg03302259	chr19:11689538-11689861
chr19	11689860	cg26570683	chr19:11689538-11689861
chr19	13124604	cg08420572	chr19:13124604-13125171
chr19	13124691	cg03675258	chr19:13124604-13125171
chr19	13124776	cg24102622	chr19:13124604-13125171
chr19	13124960	cg25716814	chr19:13124604-13125171
chr19	13125084	cg20454073	chr19:13124604-13125171
chr19	13125170	cg27304533	chr19:13124604-13125171
chr19	13208349	cg13465946	chr19:13208349-13208600
chr19	13208599	cg02297936	chr19:13208349-13208600
chr19	13209485	cg09331335	chr19:13209485-13209549
chr19	13209548	cg00689651	chr19:13209485-13209549
chr19	13209901	cg12650490	chr19:13209901-13209982
chr19	13209981	cg09761040	chr19:13209901-13209982
chr19	13215292	cg22463795	chr19:13215292-13215369
chr19	13215368	cg22436086	chr19:13215292-13215369
chr19	13947469	cg06606386	chr19:13947469-13947647
chr19	13947473	cg11429044	chr19:13947469-13947647
chr19	13947646	cg07706375	chr19:13947469-13947647
chr19	14260587	cg04416414	chr19:14260587-14260592
chr19	14260591	cg14565903	chr19:14260587-14260592
chr19	14550846	cg03087897	chr19:14550846-14551000
chr19	14550855	cg20468939	chr19:14550846-14551000
chr19	14550997	cg11550234	chr19:14550846-14551000
chr19	14550999	cg00880290	chr19:14550846-14551000
chr19	16394499	cg24361291	chr19:16394499-16394575
chr19	16394574	cg11762018	chr19:16394499-16394575
chr19	16999576	cg05211836	chr19:16999576-16999669
chr19	16999614	cg08066035	chr19:16999576-16999669
chr19	16999641	cg08067617	chr19:16999576-16999669
chr19	16999668	cg14753355	chr19:16999576-16999669
chr19	17439877	cg24192660	chr19:17439877-17439939
chr19	17439938	cg07086492	chr19:17439877-17439939
chr19	17634071	cg08528778	chr19:17634071-17634173
chr19	17634108	cg14041069	chr19:17634071-17634173
chr19	17634172	cg06305609	chr19:17634071-17634173
chr19	17862104	cg08206267	chr19:17862104-17862386
chr19	17862130	cg02380521	chr19:17862104-17862386
chr19	17862150	cg24783510	chr19:17862104-17862386
chr19	17862210	cg11737334	chr19:17862104-17862386
chr19	17862385	cg22317846	chr19:17862104-17862386
chr19	17958892	cg17423207	chr19:17958892-17959083
chr19	17958905	cg08130179	chr19:17958892-17959083
chr19	17958937	cg21988119	chr19:17958892-17959083
chr19	17958956	cg02285920	chr19:17958892-17959083
chr19	17958961	cg03491584	chr19:17958892-17959083
chr19	17959046	cg01089639	chr19:17958892-17959083
chr19	17959082	cg04557677	chr19:17958892-17959083
chr19	18539756	cg10790698	chr19:18539756-18539844
chr19	18539841	cg13331354	chr19:18539756-18539844
chr19	18539843	cg18547371	chr19:18539756-18539844
chr19	19729716	cg08614301	chr19:19729716-19729733
chr19	19729732	cg23158811	chr19:19729716-19729733
chr19	30215101	cg06602333	chr19:30215101-30215234
chr19	30215233	cg22030457	chr19:30215101-30215234
chr19	31843948	cg21501525	chr19:31843948-31844183
chr19	31844056	cg04603391	chr19:31843948-31844183
chr19	31844182	cg18614381	chr19:31843948-31844183
chr19	31848008	cg02128244	chr19:31848008-31848050
chr19	31848049	cg21533331	chr19:31848008-31848050
chr19	34012935	cg18701660	chr19:34012935-34013118
chr19	34012957	cg15520477	chr19:34012935-34013118
chr19	34013019	cg06546607	chr19:34012935-34013118
chr19	34013117	cg23010452	chr19:34012935-34013118
chr19	36233297	cg12967050	chr19:36233297-36233448
chr19	36233324	cg16927606	chr19:36233297-36233448
chr19	36233380	cg15139596	chr19:36233297-36233448
chr19	36233447	cg16911583	chr19:36233297-36233448
chr19	36347919	cg09479015	chr19:36347919-36348035
chr19	36348034	cg06945936	chr19:36347919-36348035
chr19	37288291	cg02408333	chr19:37288291-37288706
chr19	37288343	cg15113922	chr19:37288291-37288706
chr19	37288450	cg00035608	chr19:37288291-37288706
chr19	37288509	cg25546901	chr19:37288291-37288706
chr19	37288705	cg00578154	chr19:37288291-37288706
chr19	38852805	cg01112965	chr19:38852805-38853054
chr19	38853053	cg13654902	chr19:38852805-38853054
chr19	38878861	cg05923184	chr19:38878861-38878921
chr19	38878920	cg25922163	chr19:38878861-38878921
chr19	41197106	cg19643921	chr19:41197106-41197167
chr19	41197166	cg04312358	chr19:41197106-41197167
chr19	42636639	cg01027750	chr19:42636639-42637138
chr19	42636811	cg20508523	chr19:42636639-42637138
chr19	42636817	cg13990355	chr19:42636639-42637138
chr19	42636978	cg06419476	chr19:42636639-42637138
chr19	42637137	cg21608489	chr19:42636639-42637138
chr19	42680445	cg12494180	chr19:42680445-42680535
chr19	42680534	cg25694397	chr19:42680445-42680535
chr19	42703609	cg14013103	chr19:42703609-42703853
chr19	42703763	cg11721464	chr19:42703609-42703853
chr19	42703852	cg14189583	chr19:42703609-42703853
chr19	46379763	cg20717768	chr19:46379763-46379992
chr19	46379929	cg22473620	chr19:46379763-46379992
chr19	46379991	cg13546240	chr19:46379763-46379992
chr19	46996516	cg10400652	chr19:46996516-46996714
chr19	46996713	cg23928165	chr19:46996516-46996714
chr19	47925344	cg17772543	chr19:47925344-47925426
chr19	47925358	cg04103070	chr19:47925344-47925426
chr19	47925425	cg22933807	chr19:47925344-47925426
chr19	48833410	cg10338830	chr19:48833410-48833560
chr19	48833535	cg06350544	chr19:48833410-48833560
chr19	48833559	cg17315219	chr19:48833410-48833560
chr19	49991488	cg25350122	chr19:49991488-49991518
chr19	49991517	cg02048674	chr19:49991488-49991518
chr19	50037661	cg22840219	chr19:50037661-50037881
chr19	50037880	cg18224395	chr19:50037661-50037881
chr19	50096791	cg15022387	chr19:50096791-50096877
chr19	50096876	cg00458016	chr19:50096791-50096877
chr19	50553682	cg26353468	chr19:50553682-50554014
chr19	50553699	cg21634218	chr19:50553682-50554014
chr19	50553708	cg26257814	chr19:50553682-50554014
chr19	50553883	cg07655045	chr19:50553682-50554014
chr19	50553907	cg27397787	chr19:50553682-50554014
chr19	50554013	cg16349876	chr19:50553682-50554014
chr19	52674958	cg09776910	chr19:52674958-52674968
chr19	52674967	cg21485898	chr19:52674958-52674968
chr19	54410030	cg24090202	chr19:54410030-54410306
chr19	54410103	cg08193910	chr19:54410030-54410306
chr19	54410160	cg08263099	chr19:54410030-54410306
chr19	54410305	cg02660823	chr19:54410030-54410306
chr19	56904977	cg08464824	chr19:56904977-56905153
chr19	56904997	cg13916740	chr19:56904977-56905153
chr19	56905013	cg24039631	chr19:56904977-56905153
chr19	56905032	cg20984085	chr19:56904977-56905153
chr19	56905094	cg25267765	chr19:56904977-56905153
chr19	56905152	cg07135042	chr19:56904977-56905153
chr19	58011257	cg22411784	chr19:58011257-58011346
chr19	58011309	cg09555914	chr19:58011257-58011346
chr19	58011345	cg22806837	chr19:58011257-58011346
chr19	58038633	cg16697731	chr19:58038633-58038857
chr19	58038689	cg01601746	chr19:58038633-58038857
chr19	58038742	cg13644629	chr19:58038633-58038857
chr19	58038856	cg07054095	chr19:58038633-58038857
chr19	58951778	cg24366702	chr19:58951778-58951886
chr19	58951814	cg00868383	chr19:58951778-58951886
chr19	58951885	cg07878486	chr19:58951778-58951886
chr2	10221185	cg25946605	chr2:10221185-10221332
chr2	10221331	cg10425361	chr2:10221185-10221332
chr2	11606945	cg17726575	chr2:11606945-11607043
chr2	11607042	cg23214755	chr2:11606945-11607043
chr2	19551750	cg07531268	chr2:19551750-19551861
chr2	19551789	cg12619940	chr2:19551750-19551861
chr2	19551860	cg17097782	chr2:19551750-19551861
chr2	24232856	cg08134053	chr2:24232856-24232892
chr2	24232865	cg02687055	chr2:24232856-24232892
chr2	24232884	cg13259296	chr2:24232856-24232892
chr2	24232886	cg15871441	chr2:24232856-24232892
chr2	24232889	cg23220551	chr2:24232856-24232892
chr2	24232891	cg09066338	chr2:24232856-24232892
chr2	25500046	cg08485187	chr2:25500046-25500126
chr2	25500125	cg13558695	chr2:25500046-25500126
chr2	29337988	cg09695033	chr2:29337988-29338101
chr2	29338077	cg06333058	chr2:29337988-29338101
chr2	29338100	cg25737323	chr2:29337988-29338101
chr2	29339091	cg05038216	chr2:29339091-29339308
chr2	29339307	cg26052635	chr2:29339091-29339308
chr2	32852696	cg00995798	chr2:32852696-32852829
chr2	32852760	cg26114642	chr2:32852696-32852829
chr2	32852828	cg26189067	chr2:32852696-32852829
chr2	43455046	cg20660171	chr2:43455046-43455098
chr2	43455048	cg11462315	chr2:43455046-43455098
chr2	43455088	cg06169590	chr2:43455046-43455098
chr2	43455097	cg01094950	chr2:43455046-43455098
chr2	45159457	cg26648203	chr2:45159457-45159505
chr2	45159504	cg02183025	chr2:45159457-45159505
chr2	45168819	cg26491213	chr2:45168819-45168925
chr2	45168921	cg05740609	chr2:45168819-45168925
chr2	45168924	cg22437074	chr2:45168819-45168925
chr2	45231226	cg13261971	chr2:45231226-45231383
chr2	45231382	cg21875802	chr2:45231226-45231383
chr2	45233528	cg24887265	chr2:45233528-45233774
chr2	45233634	cg09019410	chr2:45233528-45233774
chr2	45233773	cg23413809	chr2:45233528-45233774
chr2	63274615	cg15732840	chr2:63274615-63274858
chr2	63274709	cg19177627	chr2:63274615-63274858
chr2	63274857	cg15402210	chr2:63274615-63274858
chr2	63283967	cg21472506	chr2:63283967-63284133
chr2	63284066	cg23229261	chr2:63283967-63284133
chr2	63284132	cg10122865	chr2:63283967-63284133
chr2	64834280	cg26575450	chr2:64834280-64834431
chr2	64834430	cg03517776	chr2:64834280-64834431
chr2	66654057	cg10806009	chr2:66654057-66654138
chr2	66654137	cg17775091	chr2:66654057-66654138
chr2	66664535	cg07809589	chr2:66664535-66664668
chr2	66664667	cg16927242	chr2:66664535-66664668
chr2	66809923	cg10552446	chr2:66809923-66809986
chr2	66809959	cg08217163	chr2:66809923-66809986
chr2	66809985	cg24105287	chr2:66809923-66809986
chr2	66810570	cg01721569	chr2:66810570-66810607
chr2	66810606	cg02676167	chr2:66810570-66810607
chr2	71134524	cg02322373	chr2:71134524-71134937
chr2	71134586	cg10617784	chr2:71134524-71134937
chr2	71134630	cg01109169	chr2:71134524-71134937
chr2	71134694	cg19907796	chr2:71134524-71134937
chr2	71134791	cg17649293	chr2:71134524-71134937
chr2	71134936	cg18150120	chr2:71134524-71134937
chr2	74425523	cg16367511	chr2:74425523-74425764
chr2	74425580	cg13755546	chr2:74425523-74425764
chr2	74425593	cg21497607	chr2:74425523-74425764
chr2	74425610	cg27558479	chr2:74425523-74425764
chr2	74425749	cg09868451	chr2:74425523-74425764
chr2	74425761	cg02763032	chr2:74425523-74425764
chr2	74425763	cg15737319	chr2:74425523-74425764
chr2	80549579	cg25636665	chr2:80549579-80549798
chr2	80549634	cg24509810	chr2:80549579-80549798
chr2	80549797	cg06607919	chr2:80549579-80549798
chr2	85361959	cg07847030	chr2:85361959-85362031
chr2	85362030	cg17484733	chr2:85361959-85362031
chr2	96990762	cg24161793	chr2:96990762-96991150
chr2	96990800	cg06909469	chr2:96990762-96991150
chr2	96990858	cg18720905	chr2:96990762-96991150
chr2	96990861	cg17932631	chr2:96990762-96991150
chr2	96990914	cg05497345	chr2:96990762-96991150
chr2	96990982	cg13997864	chr2:96990762-96991150
chr2	96991017	cg11270393	chr2:96990762-96991150
chr2	96991149	cg08983217	chr2:96990762-96991150
chr2	98703423	cg25656237	chr2:98703423-98703429
chr2	98703428	cg17515747	chr2:98703423-98703429
chr2	102091129	cg12464048	chr2:102091129-102091203
chr2	102091195	cg01388757	chr2:102091129-102091203
chr2	102091202	cg04415270	chr2:102091129-102091203
chr2	102091607	cg02933362	chr2:102091607-102091657
chr2	102091656	cg27255239	chr2:102091607-102091657
chr2	109647956	cg12671030	chr2:109647956-109647959
chr2	109647958	cg08180070	chr2:109647956-109647959
chr2	111875858	cg18646521	chr2:111875858-111876009
chr2	111875934	cg03171003	chr2:111875858-111876009
chr2	111876008	cg27624162	chr2:111875858-111876009
chr2	111877065	cg11729679	chr2:111877065-111877178
chr2	111877177	cg09907170	chr2:111877065-111877178
chr2	112811924	cg08481119	chr2:112811924-112812131
chr2	112812130	cg04439376	chr2:112811924-112812131
chr2	119599744	cg20627174	chr2:119599744-119599820
chr2	119599748	cg21811143	chr2:119599744-119599820
chr2	119599819	cg21215767	chr2:119599744-119599820
chr2	127413505	cg04453971	chr2:127413505-127413531
chr2	127413530	cg00014112	chr2:127413505-127413531
chr2	127414827	cg24064594	chr2:127414827-127414884
chr2	127414883	cg24772388	chr2:127414827-127414884
chr2	131485095	cg01505987	chr2:131485095-131485323
chr2	131485150	cg00056074	chr2:131485095-131485323
chr2	131485262	cg17727725	chr2:131485095-131485323
chr2	131485322	cg05144889	chr2:131485095-131485323
chr2	136743460	cg18110444	chr2:136743460-136743699
chr2	136743579	cg27218212	chr2:136743460-136743699
chr2	136743698	cg14778622	chr2:136743460-136743699
chr2	149632599	cg11752586	chr2:149632599-149632706
chr2	149632640	cg05975727	chr2:149632599-149632706
chr2	149632683	cg26323130	chr2:149632599-149632706
chr2	149632705	cg14986699	chr2:149632599-149632706
chr2	162271801	cg06521615	chr2:162271801-162271860
chr2	162271859	cg06747888	chr2:162271801-162271860
chr2	173099800	cg08900106	chr2:173099800-173100098
chr2	173099919	cg17066470	chr2:173099800-173100098
chr2	173100097	cg08748100	chr2:173099800-173100098
chr2	175191045	cg05298922	chr2:175191045-175191070
chr2	175191069	cg02809707	chr2:175191045-175191070
chr2	175199315	cg17153568	chr2:175199315-175199350
chr2	175199349	cg18609783	chr2:175199315-175199350
chr2	175202397	cg00054771	chr2:175202397-175202556
chr2	175202555	cg02728209	chr2:175202397-175202556
chr2	175208588	cg00178897	chr2:175208588-175208762
chr2	175208594	cg23064609	chr2:175208588-175208762
chr2	175208605	cg15126975	chr2:175208588-175208762
chr2	175208761	cg06973615	chr2:175208588-175208762
chr2	176961552	cg24563197	chr2:176961552-176961754
chr2	176961603	cg13011362	chr2:176961552-176961754
chr2	176961753	cg18669966	chr2:176961552-176961754
chr2	176988580	cg13158481	chr2:176988580-176988793
chr2	176988792	cg25829490	chr2:176988580-176988793
chr2	176993089	cg18448949	chr2:176993089-176993212
chr2	176993115	cg03321133	chr2:176993089-176993212
chr2	176993211	cg25423004	chr2:176993089-176993212
chr2	177029921	cg00893471	chr2:177029921-177030172
chr2	177030150	cg05864326	chr2:177029921-177030172
chr2	177030171	cg23547017	chr2:177029921-177030172
chr2	182321354	cg05246303	chr2:182321354-182321497
chr2	182321373	cg25515269	chr2:182321354-182321497
chr2	182321489	cg17265419	chr2:182321354-182321497
chr2	182321496	cg10965575	chr2:182321354-182321497
chr2	182322699	cg16057262	chr2:182322699-182322842
chr2	182322749	cg11947981	chr2:182322699-182322842
chr2	182322841	cg04531425	chr2:182322699-182322842
chr2	185462269	cg01715143	chr2:185462269-185462409
chr2	185462338	cg24166893	chr2:185462269-185462409
chr2	185462397	cg13121699	chr2:185462269-185462409
chr2	185462408	cg11811513	chr2:185462269-185462409
chr2	187713711	cg14145801	chr2:187713711-187714280
chr2	187713876	cg19535896	chr2:187713711-187714280
chr2	187713902	cg10396546	chr2:187713711-187714280
chr2	187713964	cg07548607	chr2:187713711-187714280
chr2	187713986	cg05907046	chr2:187713711-187714280
chr2	187714003	cg24617723	chr2:187713711-187714280
chr2	187714055	cg16516691	chr2:187713711-187714280
chr2	187714068	cg14762973	chr2:187713711-187714280
chr2	187714168	cg18950539	chr2:187713711-187714280
chr2	187714213	cg13135031	chr2:187713711-187714280
chr2	187714279	cg14393114	chr2:187713711-187714280
chr2	198174542	cg10820045	chr2:198174542-198174660
chr2	198174659	cg03934865	chr2:198174542-198174660
chr2	200334001	cg27456468	chr2:200334001-200334138
chr2	200334137	cg19376851	chr2:200334001-200334138
chr2	200334558	cg15981734	chr2:200334558-200334806
chr2	200334584	cg09605636	chr2:200334558-200334806
chr2	200334805	cg06451843	chr2:200334558-200334806
chr2	202897418	cg24745633	chr2:202897418-202897590
chr2	202897589	cg10781510	chr2:202897418-202897590
chr2	207307490	cg27380819	chr2:207307490-207307545
chr2	207307544	cg04307977	chr2:207307490-207307545
chr2	208989248	cg22399133	chr2:208989248-208989470
chr2	208989324	cg25429719	chr2:208989248-208989470
chr2	208989382	cg23405212	chr2:208989248-208989470
chr2	208989425	cg00018606	chr2:208989248-208989470
chr2	208989469	cg12073779	chr2:208989248-208989470
chr2	219736167	cg24813176	chr2:219736167-219736550
chr2	219736250	cg23154059	chr2:219736167-219736550
chr2	219736312	cg22344703	chr2:219736167-219736550
chr2	219736549	cg06862374	chr2:219736167-219736550
chr2	219848333	cg00422120	chr2:219848333-219848374
chr2	219848373	cg00021256	chr2:219848333-219848374
chr2	220381808	cg14527333	chr2:220381808-220381813
chr2	220381812	cg08614334	chr2:220381808-220381813
chr2	223162666	cg14093610	chr2:223162666-223162876
chr2	223162692	cg01790894	chr2:223162666-223162876
chr2	223162797	cg10416206	chr2:223162666-223162876
chr2	223162800	cg13767755	chr2:223162666-223162876
chr2	223162875	cg25596297	chr2:223162666-223162876
chr2	224904626	cg00514407	chr2:224904626-224904725
chr2	224904681	cg08913719	chr2:224904626-224904725
chr2	224904683	cg19715111	chr2:224904626-224904725
chr2	224904724	cg02039815	chr2:224904626-224904725
chr2	228736258	cg20647610	chr2:228736258-228736460
chr2	228736324	cg08034379	chr2:228736258-228736460
chr2	228736357	cg23807890	chr2:228736258-228736460
chr2	228736449	cg21577049	chr2:228736258-228736460
chr2	228736459	cg01216370	chr2:228736258-228736460
chr2	233924713	cg22331159	chr2:233924713-233925276
chr2	233924789	cg02935132	chr2:233924713-233925276
chr2	233924801	cg06272010	chr2:233924713-233925276
chr2	233924852	cg16321975	chr2:233924713-233925276
chr2	233924857	cg07178563	chr2:233924713-233925276
chr2	233924923	cg02788013	chr2:233924713-233925276
chr2	233924930	cg00438740	chr2:233924713-233925276
chr2	233925001	cg22029587	chr2:233924713-233925276
chr2	233925030	cg15131282	chr2:233924713-233925276
chr2	233925165	cg13434263	chr2:233924713-233925276
chr2	233925181	cg04126261	chr2:233924713-233925276
chr2	233925275	cg23553480	chr2:233924713-233925276
chr20	1206693	cg23117778	chr20:1206693-1206740
chr20	1206700	cg16922058	chr20:1206693-1206740
chr20	1206703	cg03932398	chr20:1206693-1206740
chr20	1206739	cg07683873	chr20:1206693-1206740
chr20	9494987	cg06450650	chr20:9494987-9495131
chr20	9494997	cg09160017	chr20:9494987-9495131
chr20	9495130	cg13219108	chr20:9494987-9495131
chr20	25129400	cg22273939	chr20:25129400-25129563
chr20	25129457	cg18009321	chr20:25129400-25129563
chr20	25129507	cg11724135	chr20:25129400-25129563
chr20	25129520	cg22645427	chr20:25129400-25129563
chr20	25129529	cg05908371	chr20:25129400-25129563
chr20	25129542	cg16265348	chr20:25129400-25129563
chr20	25129562	cg08941457	chr20:25129400-25129563
chr20	30639990	cg17112155	chr20:30639990-30640165
chr20	30640002	cg11393847	chr20:30639990-30640165
chr20	30640011	cg15382497	chr20:30639990-30640165
chr20	30640022	cg03414321	chr20:30639990-30640165
chr20	30640037	cg00992385	chr20:30639990-30640165
chr20	30640041	cg05876826	chr20:30639990-30640165
chr20	30640121	cg24606935	chr20:30639990-30640165
chr20	30640164	cg08623947	chr20:30639990-30640165
chr20	37433745	cg16119522	chr20:37433745-37433804
chr20	37433765	cg26680502	chr20:37433745-37433804
chr20	37433803	cg27377213	chr20:37433745-37433804
chr20	39312290	cg06665391	chr20:39312290-39312435
chr20	39312434	cg09292876	chr20:39312290-39312435
chr20	44875334	cg17771031	chr20:44875334-44875587
chr20	44875431	cg01763575	chr20:44875334-44875587
chr20	44875586	cg02473562	chr20:44875334-44875587
chr20	48599526	cg20419623	chr20:48599526-48599657
chr20	48599531	cg21424782	chr20:48599526-48599657
chr20	48599656	cg14200979	chr20:48599526-48599657
chr20	57465670	cg19116006	chr20:57465670-57465816
chr20	57465691	cg00466827	chr20:57465670-57465816
chr20	57465695	cg18300848	chr20:57465670-57465816
chr20	57465773	cg07516978	chr20:57465670-57465816
chr20	57465775	cg13231951	chr20:57465670-57465816
chr20	57465815	cg07824914	chr20:57465670-57465816
chr20	61560373	cg02461114	chr20:61560373-61560631
chr20	61560434	cg02133557	chr20:61560373-61560631
chr20	61560627	cg15680020	chr20:61560373-61560631
chr20	61560630	cg01645295	chr20:61560373-61560631
chr20	62168764	cg14601357	chr20:62168764-62168956
chr20	62168794	cg12983285	chr20:62168764-62168956
chr20	62168809	cg04626878	chr20:62168764-62168956
chr20	62168831	cg17474524	chr20:62168764-62168956
chr20	62168878	cg14010720	chr20:62168764-62168956
chr20	62168955	cg20430807	chr20:62168764-62168956
chr20	62184363	cg06661994	chr20:62184363-62184398
chr20	62184397	cg14281535	chr20:62184363-62184398
chr20	62198872	cg15262954	chr20:62198872-62199191
chr20	62199034	cg17593958	chr20:62198872-62199191
chr20	62199156	cg11779113	chr20:62198872-62199191
chr20	62199181	cg06064964	chr20:62198872-62199191
chr20	62199190	cg09844573	chr20:62198872-62199191
chr20	62369462	cg21849932	chr20:62369462-62369505
chr20	62369504	cg05643964	chr20:62369462-62369505
chr21	34444104	cg06106763	chr21:34444104-34444246
chr21	34444245	cg06570025	chr21:34444104-34444246
chr21	46898048	cg03208198	chr21:46898048-46898138
chr21	46898137	cg20383948	chr21:46898048-46898138
chr21	47064079	cg13842237	chr21:47064079-47064130
chr21	47064129	cg02897005	chr21:47064079-47064130
chr22	19754125	cg01697719	chr22:19754125-19754449
chr22	19754251	cg08382235	chr22:19754125-19754449
chr22	19754448	cg21507095	chr22:19754125-19754449
chr22	24552132	cg02706110	chr22:24552132-24552380
chr22	24552379	cg05611779	chr22:24552132-24552380
chr22	24823455	cg08025954	chr22:24823455-24823555
chr22	24823509	cg23763137	chr22:24823455-24823555
chr22	24823514	cg20660269	chr22:24823455-24823555
chr22	24823519	cg02237342	chr22:24823455-24823555
chr22	24823554	cg12793123	chr22:24823455-24823555
chr22	27053402	cg03612722	chr22:27053402-27053768
chr22	27053413	cg15454895	chr22:27053402-27053768
chr22	27053419	cg04385144	chr22:27053402-27053768
chr22	27053458	cg19746861	chr22:27053402-27053768
chr22	27053464	cg18940588	chr22:27053402-27053768
chr22	27053470	cg00289081	chr22:27053402-27053768
chr22	27053559	cg18524952	chr22:27053402-27053768
chr22	27053596	cg09060275	chr22:27053402-27053768
chr22	27053767	cg19939262	chr22:27053402-27053768
chr22	28198472	cg17326090	chr22:28198472-28198592
chr22	28198591	cg00308159	chr22:28198472-28198592
chr22	30643042	cg19131731	chr22:30643042-30643064
chr22	30643063	cg04193415	chr22:30643042-30643064
chr22	37962569	cg07341609	chr22:37962569-37962638
chr22	37962637	cg15035133	chr22:37962569-37962638
chr22	46770063	cg04332442	chr22:46770063-46770254
chr22	46770195	cg12974599	chr22:46770063-46770254
chr22	46770253	cg22768487	chr22:46770063-46770254
chr3	16553499	cg00259834	chr3:16553499-16553856
chr3	16553697	cg10502118	chr3:16553499-16553856
chr3	16553855	cg11382133	chr3:16553499-16553856
chr3	18485411	cg10742605	chr3:18485411-18485530
chr3	18485529	cg07185974	chr3:18485411-18485530
chr3	27754569	cg05619116	chr3:27754569-27754573
chr3	27754572	cg00715109	chr3:27754569-27754573
chr3	36986532	cg01756288	chr3:36986532-36986698
chr3	36986555	cg12624667	chr3:36986532-36986698
chr3	36986589	cg03450370	chr3:36986532-36986698
chr3	36986642	cg07696485	chr3:36986532-36986698
chr3	36986679	cg11870261	chr3:36986532-36986698
chr3	36986697	cg01349853	chr3:36986532-36986698
chr3	38035463	cg25663755	chr3:38035463-38036000
chr3	38035601	cg26113512	chr3:38035463-38036000
chr3	38035642	cg06356912	chr3:38035463-38036000
chr3	38035831	cg20885179	chr3:38035463-38036000
chr3	38035999	cg11431957	chr3:38035463-38036000
chr3	38080635	cg20684180	chr3:38080635-38080926
chr3	38080642	cg23881725	chr3:38080635-38080926
chr3	38080704	cg00030422	chr3:38080635-38080926
chr3	38080790	cg00807586	chr3:38080635-38080926
chr3	38080925	cg12177220	chr3:38080635-38080926
chr3	44039578	cg03889542	chr3:44039578-44039658
chr3	44039657	cg02774523	chr3:44039578-44039658
chr3	46506481	cg12295918	chr3:46506481-46506484
chr3	46506483	cg03933131	chr3:46506481-46506484
chr3	49057761	cg04878973	chr3:49057761-49057814
chr3	49057806	cg06365567	chr3:49057761-49057814
chr3	49057813	cg15697646	chr3:49057761-49057814
chr3	49314454	cg20835282	chr3:49314454-49314815
chr3	49314539	cg20603260	chr3:49314454-49314815
chr3	49314595	cg11098493	chr3:49314454-49314815
chr3	49314633	cg10259735	chr3:49314454-49314815
chr3	49314636	cg06241292	chr3:49314454-49314815
chr3	49314655	cg19498237	chr3:49314454-49314815
chr3	49314670	cg16523704	chr3:49314454-49314815
chr3	49314736	cg07207099	chr3:49314454-49314815
chr3	49314814	cg08846852	chr3:49314454-49314815
chr3	49756736	cg17321883	chr3:49756736-49756905
chr3	49756904	cg13996426	chr3:49756736-49756905
chr3	49941378	cg24980367	chr3:49941378-49941471
chr3	49941408	cg18129748	chr3:49941378-49941471
chr3	49941416	cg11663600	chr3:49941378-49941471
chr3	49941425	cg24308560	chr3:49941378-49941471
chr3	49941470	cg06521550	chr3:49941378-49941471
chr3	50312913	cg12069309	chr3:50312913-50313022
chr3	50313021	cg10692467	chr3:50312913-50313022
chr3	50375459	cg06821120	chr3:50375459-50375736
chr3	50375467	cg21418575	chr3:50375459-50375736
chr3	50375483	cg02930432	chr3:50375459-50375736
chr3	50375496	cg09386807	chr3:50375459-50375736
chr3	50375535	cg00743929	chr3:50375459-50375736
chr3	50375545	cg20826201	chr3:50375459-50375736
chr3	50375553	cg23147362	chr3:50375459-50375736
chr3	50375613	cg06117233	chr3:50375459-50375736
chr3	50375624	cg07130266	chr3:50375459-50375736
chr3	50375674	cg06980053	chr3:50375459-50375736
chr3	50375735	cg21372200	chr3:50375459-50375736
chr3	50378292	cg04743654	chr3:50378292-50378665
chr3	50378407	cg12966367	chr3:50378292-50378665
chr3	50378413	cg08047457	chr3:50378292-50378665
chr3	50378423	cg25747192	chr3:50378292-50378665
chr3	50378425	cg21554552	chr3:50378292-50378665
chr3	50378431	cg27569446	chr3:50378292-50378665
chr3	50378527	cg25486143	chr3:50378292-50378665
chr3	50378529	cg06172942	chr3:50378292-50378665
chr3	50378611	cg04540383	chr3:50378292-50378665
chr3	50378664	cg03297783	chr3:50378292-50378665
chr3	54157894	cg01559726	chr3:54157894-54157901
chr3	54157900	cg15603311	chr3:54157894-54157901
chr3	55516184	cg08832220	chr3:55516184-55516244
chr3	55516243	cg05048976	chr3:55516184-55516244
chr3	57204106	cg04598100	chr3:57204106-57204142
chr3	57204141	cg18076124	chr3:57204106-57204142
chr3	69436007	cg07164133	chr3:69436007-69436046
chr3	69436045	cg13424909	chr3:69436007-69436046
chr3	122296369	cg03840504	chr3:122296369-122296506
chr3	122296409	cg02346790	chr3:122296369-122296506
chr3	122296435	cg22821981	chr3:122296369-122296506
chr3	122296488	cg23442853	chr3:122296369-122296506
chr3	122296505	cg18016254	chr3:122296369-122296506
chr3	124304033	cg14874541	chr3:124304033-124304162
chr3	124304161	cg24175649	chr3:124304033-124304162
chr3	124860686	cg26107890	chr3:124860686-124860872
chr3	124860871	cg26125625	chr3:124860686-124860872
chr3	128209252	cg14784847	chr3:128209252-128209320
chr3	128209319	cg13808674	chr3:128209252-128209320
chr3	129693613	cg01009664	chr3:129693613-129693792
chr3	129693791	cg05835982	chr3:129693613-129693792
chr3	137486091	cg10028929	chr3:137486091-137486266
chr3	137486213	cg15921949	chr3:137486091-137486266
chr3	137486265	cg09467508	chr3:137486091-137486266
chr3	138656471	cg08031151	chr3:138656471-138656629
chr3	138656628	cg05099537	chr3:138656471-138656629
chr3	138658470	cg02019774	chr3:138658470-138658879
chr3	138658554	cg24625136	chr3:138658470-138658879
chr3	138658704	cg21575509	chr3:138658470-138658879
chr3	138658878	cg22132508	chr3:138658470-138658879
chr3	138679347	cg12879143	chr3:138679347-138679579
chr3	138679358	cg21624902	chr3:138679347-138679579
chr3	138679512	cg25503903	chr3:138679347-138679579
chr3	138679578	cg10362172	chr3:138679347-138679579
chr3	141516232	cg04472725	chr3:141516232-141516639
chr3	141516271	cg18768784	chr3:141516232-141516639
chr3	141516291	cg06822689	chr3:141516232-141516639
chr3	141516458	cg12668399	chr3:141516232-141516639
chr3	141516638	cg22639293	chr3:141516232-141516639
chr3	147073989	cg08522426	chr3:147073989-147074131
chr3	147074073	cg07906632	chr3:147073989-147074131
chr3	147074130	cg25637894	chr3:147073989-147074131
chr3	147140754	cg14034968	chr3:147140754-147140848
chr3	147140847	cg12993715	chr3:147140754-147140848
chr3	148804381	cg15438497	chr3:148804381-148804557
chr3	148804477	cg24041269	chr3:148804381-148804557
chr3	148804489	cg02398045	chr3:148804381-148804557
chr3	148804541	cg18549036	chr3:148804381-148804557
chr3	148804550	cg05555455	chr3:148804381-148804557
chr3	148804556	cg03678609	chr3:148804381-148804557
chr3	152552562	cg26125811	chr3:152552562-152552567
chr3	152552566	cg10949611	chr3:152552562-152552567
chr3	169530027	cg00121634	chr3:169530027-169530038
chr3	169530037	cg17737146	chr3:169530027-169530038
chr3	169530417	cg27536453	chr3:169530417-169530528
chr3	169530434	cg12397426	chr3:169530417-169530528
chr3	169530467	cg12358524	chr3:169530417-169530528
chr3	169530527	cg08095637	chr3:169530417-169530528
chr3	170137240	cg00894757	chr3:170137240-170137322
chr3	170137321	cg12741994	chr3:170137240-170137322
chr3	171175866	cg23146833	chr3:171175866-171176017
chr3	171175950	cg22877570	chr3:171175866-171176017
chr3	171176016	cg26065488	chr3:171175866-171176017
chr3	179280332	cg03839554	chr3:179280332-179280420
chr3	179280419	cg07261848	chr3:179280332-179280420
chr3	183145817	cg27239157	chr3:183145817-183145850
chr3	183145849	cg07070178	chr3:183145817-183145850
chr3	184099096	cg06387842	chr3:184099096-184099433
chr3	184099259	cg09219093	chr3:184099096-184099433
chr3	184099432	cg18418186	chr3:184099096-184099433
chr3	194117261	cg26301565	chr3:194117261-194117404
chr3	194117403	cg05040232	chr3:194117261-194117404
chr3	195623338	cg00651401	chr3:195623338-195623348
chr3	195623347	cg21642245	chr3:195623338-195623348
chr4	1049609	cg05810170	chr4:1049609-1049923
chr4	1049653	cg22541038	chr4:1049609-1049923
chr4	1049782	cg09555544	chr4:1049609-1049923
chr4	1049922	cg03744197	chr4:1049609-1049923
chr4	2933715	cg17653203	chr4:2933715-2933749
chr4	2933748	cg07579839	chr4:2933715-2933749
chr4	13524143	cg20291855	chr4:13524143-13524307
chr4	13524306	cg06857289	chr4:13524143-13524307
chr4	13530269	cg26444951	chr4:13530269-13530358
chr4	13530357	cg25984050	chr4:13530269-13530358
chr4	16085666	cg10630155	chr4:16085666-16085815
chr4	16085702	cg04203238	chr4:16085666-16085815
chr4	16085716	cg26260038	chr4:16085666-16085815
chr4	16085814	cg21647189	chr4:16085666-16085815
chr4	40858965	cg05020685	chr4:40858965-40858985
chr4	40858984	cg23735712	chr4:40858965-40858985
chr4	42398974	cg02364236	chr4:42398974-42399094
chr4	42399093	cg25939676	chr4:42398974-42399094
chr4	48271072	cg01007345	chr4:48271072-48271122
chr4	48271107	cg17566936	chr4:48271072-48271122
chr4	48271121	cg26064895	chr4:48271072-48271122
chr4	57522094	cg12791492	chr4:57522094-57522146
chr4	57522145	cg09853371	chr4:57522094-57522146
chr4	57522493	cg21899596	chr4:57522493-57522882
chr4	57522632	cg24852548	chr4:57522493-57522882
chr4	57522689	cg01330221	chr4:57522493-57522882
chr4	57522762	cg14196225	chr4:57522493-57522882
chr4	57522795	cg27305383	chr4:57522493-57522882
chr4	57522801	cg04754315	chr4:57522493-57522882
chr4	57522881	cg13939978	chr4:57522493-57522882
chr4	81106312	cg19595012	chr4:81106312-81106464
chr4	81106327	cg06624978	chr4:81106312-81106464
chr4	81106342	cg26162932	chr4:81106312-81106464
chr4	81106414	cg12572049	chr4:81106312-81106464
chr4	81106463	cg10695325	chr4:81106312-81106464
chr4	82135607	cg16173191	chr4:82135607-82135785
chr4	82135784	cg00660105	chr4:82135607-82135785
chr4	84030854	cg08519643	chr4:84030854-84030976
chr4	84030975	cg01379317	chr4:84030854-84030976
chr4	85416865	cg18297736	chr4:85416865-85417078
chr4	85416951	cg22256677	chr4:85416865-85417078
chr4	85417077	cg25830182	chr4:85416865-85417078
chr4	90757398	cg20003494	chr4:90757398-90757534
chr4	90757452	cg14346243	chr4:90757398-90757534
chr4	90757533	cg26578617	chr4:90757398-90757534
chr4	102711702	cg05935311	chr4:102711702-102711774
chr4	102711747	cg20762861	chr4:102711702-102711774
chr4	102711773	cg25023994	chr4:102711702-102711774
chr4	109087912	cg19737633	chr4:109087912-109088039
chr4	109088038	cg06037943	chr4:109087912-109088039
chr4	130017324	cg02998278	chr4:130017324-130017531
chr4	130017530	cg27286840	chr4:130017324-130017531
chr4	140656749	cg00875805	chr4:140656749-140656795
chr4	140656794	cg01347682	chr4:140656749-140656795
chr4	141419555	cg07147475	chr4:141419555-141419588
chr4	141419587	cg02628823	chr4:141419555-141419588
chr4	143767424	cg06080688	chr4:143767424-143767455
chr4	143767454	cg10537927	chr4:143767424-143767455
chr4	154389148	cg07954414	chr4:154389148-154389286
chr4	154389285	cg13432241	chr4:154389148-154389286
chr4	155254326	cg11934170	chr4:155254326-155254603
chr4	155254497	cg01685883	chr4:155254326-155254603
chr4	155254602	cg14780132	chr4:155254326-155254603
chr4	155663225	cg21266502	chr4:155663225-155663312
chr4	155663311	cg21713473	chr4:155663225-155663312
chr4	156297616	cg17780956	chr4:156297616-156297855
chr4	156297854	cg03405515	chr4:156297616-156297855
chr4	156298166	cg04595983	chr4:156298166-156298290
chr4	156298204	cg08724517	chr4:156298166-156298290
chr4	156298264	cg14472470	chr4:156298166-156298290
chr4	156298289	cg06358862	chr4:156298166-156298290
chr4	175133103	cg24018520	chr4:175133103-175133152
chr4	175133151	cg07177380	chr4:175133103-175133152
chr4	183062301	cg03867465	chr4:183062301-183062461
chr4	183062460	cg15590989	chr4:183062301-183062461
chr4	183063459	cg19759671	chr4:183063459-183063535
chr4	183063534	cg09802066	chr4:183063459-183063535
chr5	528580	cg15131808	chr5:528580-528622
chr5	528621	cg14732324	chr5:528580-528622
chr5	32709200	cg21584234	chr5:32709200-32709302
chr5	32709301	cg09093150	chr5:32709200-32709302
chr5	32714010	cg06239355	chr5:32714010-32714039
chr5	32714038	cg19955500	chr5:32714010-32714039
chr5	37838563	cg05730365	chr5:37838563-37838742
chr5	37838741	cg21918513	chr5:37838563-37838742
chr5	42949542	cg06843889	chr5:42949542-42949611
chr5	42949610	cg18244817	chr5:42949542-42949611
chr5	42951711	cg27605748	chr5:42951711-42951936
chr5	42951935	cg13864319	chr5:42951711-42951936
chr5	42993978	cg01626434	chr5:42993978-42994124
chr5	42994123	cg14979301	chr5:42993978-42994124
chr5	42995123	cg23942974	chr5:42995123-42995284
chr5	42995203	cg18161950	chr5:42995123-42995284
chr5	42995283	cg22418083	chr5:42995123-42995284
chr5	43017982	cg01567239	chr5:43017982-43018003
chr5	43018002	cg01442257	chr5:43017982-43018003
chr5	43018282	cg11549953	chr5:43018282-43018630
chr5	43018443	cg12319602	chr5:43018282-43018630
chr5	43018629	cg14919554	chr5:43018282-43018630
chr5	43019660	cg10883503	chr5:43019660-43019874
chr5	43019773	cg20739435	chr5:43019660-43019874
chr5	43019873	cg20565980	chr5:43019660-43019874
chr5	43020161	cg26437825	chr5:43020161-43020628
chr5	43020238	cg07541200	chr5:43020161-43020628
chr5	43020352	cg05975410	chr5:43020161-43020628
chr5	43020451	cg14450725	chr5:43020161-43020628
chr5	43020566	cg16426479	chr5:43020161-43020628
chr5	43020627	cg24877677	chr5:43020161-43020628
chr5	43040548	cg05551979	chr5:43040548-43040622
chr5	43040559	cg03723510	chr5:43040548-43040622
chr5	43040580	cg18148997	chr5:43040548-43040622
chr5	43040590	cg01313313	chr5:43040548-43040622
chr5	43040621	cg22055815	chr5:43040548-43040622
chr5	43042108	cg16970804	chr5:43042108-43042234
[truncated: 714 more rows]

## Sheet: KICH Tissue vs.Blood
chrom	pos	probe	DMR
chr1	969254	cg16318112	chr1:969254-969258
chr1	969257	cg09248054	chr1:969254-969258
chr1	975551	cg27541454	chr1:975551-975668
chr1	975667	cg25759916	chr1:975551-975668
chr1	1370768	cg14271665	chr1:1370768-1370776
chr1	1370775	cg02896318	chr1:1370768-1370776
chr1	1851035	cg17722231	chr1:1851035-1851084
chr1	1851056	cg22094750	chr1:1851035-1851084
chr1	1851083	cg08134829	chr1:1851035-1851084
chr1	2222253	cg13488570	chr1:2222253-2222675
chr1	2222419	cg01628067	chr1:2222253-2222675
chr1	2222440	cg02737619	chr1:2222253-2222675
chr1	2222486	cg22940848	chr1:2222253-2222675
chr1	2222674	cg08271229	chr1:2222253-2222675
chr1	3689151	cg07624915	chr1:3689151-3689202
chr1	3689170	cg07549162	chr1:3689151-3689202
chr1	3689178	cg22704068	chr1:3689151-3689202
chr1	3689201	cg02454982	chr1:3689151-3689202
chr1	6086148	cg12604162	chr1:6086148-6086653
chr1	6086254	cg18192083	chr1:6086148-6086653
chr1	6086275	cg03400374	chr1:6086148-6086653
chr1	6086448	cg19814116	chr1:6086148-6086653
chr1	6086483	cg05701590	chr1:6086148-6086653
chr1	6086652	cg06753281	chr1:6086148-6086653
chr1	6507693	cg05068146	chr1:6507693-6507805
chr1	6507804	cg23919534	chr1:6507693-6507805
chr1	8002528	cg18859763	chr1:8002528-8002699
chr1	8002635	cg27305704	chr1:8002528-8002699
chr1	8002698	cg16839093	chr1:8002528-8002699
chr1	8877670	cg10642449	chr1:8877670-8877711
chr1	8877710	cg26820375	chr1:8877670-8877711
chr1	9714810	cg12354861	chr1:9714810-9714846
chr1	9714843	cg14989202	chr1:9714810-9714846
chr1	9714845	cg16597045	chr1:9714810-9714846
chr1	12123262	cg19896198	chr1:12123262-12123438
chr1	12123308	cg14834850	chr1:12123262-12123438
chr1	12123313	cg00653960	chr1:12123262-12123438
chr1	12123339	cg01966612	chr1:12123262-12123438
chr1	12123437	cg17897879	chr1:12123262-12123438
chr1	12226913	cg13836770	chr1:12226913-12226929
chr1	12226928	cg15819646	chr1:12226913-12226929
chr1	14026482	cg23813012	chr1:14026482-14026591
chr1	14026584	cg00922376	chr1:14026482-14026591
chr1	14026590	cg05346841	chr1:14026482-14026591
chr1	15851257	cg16706559	chr1:15851257-15851451
chr1	15851274	cg25845331	chr1:15851257-15851451
chr1	15851444	cg21449655	chr1:15851257-15851451
chr1	15851450	cg24483825	chr1:15851257-15851451
chr1	27113640	cg21863499	chr1:27113640-27113723
chr1	27113722	cg07782886	chr1:27113640-27113723
chr1	28415099	cg13129888	chr1:28415099-28415312
chr1	28415113	cg06319327	chr1:28415099-28415312
chr1	28415118	cg13690588	chr1:28415099-28415312
chr1	28415137	cg27498304	chr1:28415099-28415312
chr1	28415162	cg15594905	chr1:28415099-28415312
chr1	28415294	cg10965041	chr1:28415099-28415312
chr1	28415311	cg26411549	chr1:28415099-28415312
chr1	28559504	cg26791126	chr1:28559504-28559559
chr1	28559529	cg24588745	chr1:28559504-28559559
chr1	28559548	cg21577315	chr1:28559504-28559559
chr1	28559558	cg26058965	chr1:28559504-28559559
chr1	29508578	cg18436203	chr1:29508578-29508659
chr1	29508594	cg05157318	chr1:29508578-29508659
chr1	29508658	cg26308425	chr1:29508578-29508659
chr1	31191003	cg03736085	chr1:31191003-31191129
chr1	31191128	cg23041162	chr1:31191003-31191129
chr1	32170929	cg04852949	chr1:32170929-32171051
chr1	32171050	cg09255732	chr1:32170929-32171051
chr1	32714023	cg01070065	chr1:32714023-32714039
chr1	32714038	cg11286035	chr1:32714023-32714039
chr1	36042986	cg07167423	chr1:36042986-36043085
chr1	36043002	cg18131141	chr1:36042986-36043085
chr1	36043014	cg24685006	chr1:36042986-36043085
chr1	36043084	cg22436429	chr1:36042986-36043085
chr1	36396296	cg09863749	chr1:36396296-36396311
chr1	36396310	cg22615819	chr1:36396296-36396311
chr1	37939320	cg03140118	chr1:37939320-37939424
chr1	37939423	cg24635860	chr1:37939320-37939424
chr1	40974057	cg04933954	chr1:40974057-40974111
chr1	40974110	cg20771287	chr1:40974057-40974111
chr1	41156961	cg27386837	chr1:41156961-41157076
chr1	41156980	cg13735974	chr1:41156961-41157076
chr1	41156988	cg10336144	chr1:41156961-41157076
chr1	41157075	cg14796708	chr1:41156961-41157076
chr1	41267920	cg15867428	chr1:41267920-41267982
chr1	41267981	cg19900615	chr1:41267920-41267982
chr1	41328378	cg08719289	chr1:41328378-41328421
chr1	41328420	cg10705800	chr1:41328378-41328421
chr1	43919813	cg07383250	chr1:43919813-43919950
chr1	43919862	cg24731678	chr1:43919813-43919950
chr1	43919949	cg03548730	chr1:43919813-43919950
chr1	44871429	cg00825951	chr1:44871429-44871635
chr1	44871606	cg03946896	chr1:44871429-44871635
chr1	44871634	cg06550214	chr1:44871429-44871635
chr1	44874524	cg05597624	chr1:44874524-44874650
chr1	44874576	cg19719902	chr1:44874524-44874650
chr1	44874649	cg15590950	chr1:44874524-44874650
chr1	45187630	cg24527881	chr1:45187630-45187811
chr1	45187810	cg03320492	chr1:45187630-45187811
chr1	46632363	cg05322273	chr1:46632363-46632691
chr1	46632465	cg15711727	chr1:46632363-46632691
chr1	46632581	cg14796305	chr1:46632363-46632691
chr1	46632690	cg00041872	chr1:46632363-46632691
chr1	47696260	cg26891410	chr1:47696260-47696349
chr1	47696348	cg06209689	chr1:47696260-47696349
chr1	54519244	cg04853151	chr1:54519244-54519322
chr1	54519286	cg22813220	chr1:54519244-54519322
chr1	54519321	cg20511056	chr1:54519244-54519322
chr1	55007705	cg09253316	chr1:55007705-55007737
chr1	55007725	cg13941374	chr1:55007705-55007737
chr1	55007736	cg06175825	chr1:55007705-55007737
chr1	61519532	cg24430419	chr1:61519532-61519632
chr1	61519631	cg17042098	chr1:61519532-61519632
chr1	61519888	cg13883696	chr1:61519888-61519891
chr1	61519890	cg09550810	chr1:61519888-61519891
chr1	67217769	cg09769134	chr1:67217769-67217951
chr1	67217826	cg08857729	chr1:67217769-67217951
chr1	67217853	cg24110050	chr1:67217769-67217951
chr1	67217886	cg14207728	chr1:67217769-67217951
chr1	67217950	cg16996144	chr1:67217769-67217951
chr1	67773044	cg06952660	chr1:67773044-67773176
chr1	67773073	cg03975876	chr1:67773044-67773176
chr1	67773128	cg27416067	chr1:67773044-67773176
chr1	67773175	cg00993824	chr1:67773044-67773176
chr1	84326462	cg14790630	chr1:84326462-84326768
chr1	84326547	cg08882038	chr1:84326462-84326768
chr1	84326610	cg07807165	chr1:84326462-84326768
chr1	84326624	cg02531516	chr1:84326462-84326768
chr1	84326666	cg18116902	chr1:84326462-84326768
chr1	84326669	cg26347197	chr1:84326462-84326768
chr1	84326767	cg24955204	chr1:84326462-84326768
chr1	87617328	cg09121047	chr1:87617328-87617351
chr1	87617350	cg02083836	chr1:87617328-87617351
chr1	90228963	cg06363214	chr1:90228963-90229096
chr1	90228989	cg14181947	chr1:90228963-90229096
chr1	90229063	cg00606914	chr1:90228963-90229096
chr1	90229095	cg21155367	chr1:90228963-90229096
chr1	91486822	cg25408271	chr1:91486822-91487037
chr1	91486951	cg04083953	chr1:91486822-91487037
chr1	91487036	cg12525822	chr1:91486822-91487037
chr1	92950244	cg27290394	chr1:92950244-92950837
chr1	92950249	cg23807354	chr1:92950244-92950837
chr1	92950257	cg15394350	chr1:92950244-92950837
chr1	92950265	cg13930300	chr1:92950244-92950837
chr1	92950348	cg05796321	chr1:92950244-92950837
chr1	92950369	cg06647562	chr1:92950244-92950837
chr1	92950379	cg00697033	chr1:92950244-92950837
chr1	92950427	cg26015176	chr1:92950244-92950837
chr1	92950450	cg04838747	chr1:92950244-92950837
chr1	92950472	cg00791905	chr1:92950244-92950837
chr1	92950554	cg12810233	chr1:92950244-92950837
chr1	92950575	cg13138155	chr1:92950244-92950837
chr1	92950698	cg20813081	chr1:92950244-92950837
chr1	92950711	cg08892208	chr1:92950244-92950837
chr1	92950765	cg01258522	chr1:92950244-92950837
chr1	92950836	cg07968720	chr1:92950244-92950837
chr1	92951355	cg19366591	chr1:92951355-92951721
chr1	92951487	cg20164253	chr1:92951355-92951721
chr1	92951594	cg15068050	chr1:92951355-92951721
chr1	92951596	cg24999255	chr1:92951355-92951721
chr1	92951720	cg22488998	chr1:92951355-92951721
chr1	109618820	cg16998883	chr1:109618820-109618857
chr1	109618856	cg19221369	chr1:109618820-109618857
chr1	109633088	cg22510442	chr1:109633088-109633190
chr1	109633189	cg09432166	chr1:109633088-109633190
chr1	110091578	cg00507414	chr1:110091578-110091590
chr1	110091589	cg17080709	chr1:110091578-110091590
chr1	110186044	cg22221025	chr1:110186044-110186164
chr1	110186163	cg26668989	chr1:110186044-110186164
chr1	111506294	cg18248911	chr1:111506294-111506381
chr1	111506380	cg04577625	chr1:111506294-111506381
chr1	111747228	cg21220708	chr1:111747228-111747303
chr1	111747236	cg26115312	chr1:111747228-111747303
chr1	111747302	cg14519917	chr1:111747228-111747303
chr1	119535817	cg22871653	chr1:119535817-119536065
chr1	119535928	cg24035245	chr1:119535817-119536065
chr1	119535986	cg24041917	chr1:119535817-119536065
chr1	119536064	cg19300924	chr1:119535817-119536065
chr1	147752823	cg02909688	chr1:147752823-147752861
chr1	147752860	cg05959459	chr1:147752823-147752861
chr1	147790658	cg06804778	chr1:147790658-147790807
chr1	147790806	cg18020955	chr1:147790658-147790807
chr1	150121725	cg01570589	chr1:150121725-150121728
chr1	150121727	cg12072973	chr1:150121725-150121728
chr1	151119228	cg23228418	chr1:151119228-151119373
chr1	151119372	cg06179645	chr1:151119228-151119373
chr1	153651297	cg06444984	chr1:153651297-153651302
chr1	153651301	cg24054938	chr1:153651297-153651302
chr1	155826844	cg17501792	chr1:155826844-155827043
chr1	155826954	cg22367970	chr1:155826844-155827043
chr1	155827015	cg16169620	chr1:155826844-155827043
chr1	155827042	cg07981109	chr1:155826844-155827043
chr1	155904306	cg07557355	chr1:155904306-155904440
chr1	155904327	cg07237946	chr1:155904306-155904440
chr1	155904414	cg20780323	chr1:155904306-155904440
chr1	155904439	cg00503458	chr1:155904306-155904440
chr1	156786601	cg20839149	chr1:156786601-156786654
chr1	156786643	cg12499211	chr1:156786601-156786654
chr1	156786653	cg12039611	chr1:156786601-156786654
chr1	156815187	cg00242627	chr1:156815187-156815275
chr1	156815274	cg13574390	chr1:156815187-156815275
chr1	160068584	cg07377341	chr1:160068584-160068677
chr1	160068607	cg01023271	chr1:160068584-160068677
chr1	160068614	cg22802111	chr1:160068584-160068677
chr1	160068671	cg12390003	chr1:160068584-160068677
chr1	160068676	cg04016768	chr1:160068584-160068677
chr1	167598958	cg01782826	chr1:167598958-167598994
chr1	167598993	cg12336540	chr1:167598958-167598994
chr1	167682788	cg27582007	chr1:167682788-167682923
chr1	167682922	cg20432671	chr1:167682788-167682923
chr1	169396706	cg00002719	chr1:169396706-169396859
chr1	169396712	cg08104202	chr1:169396706-169396859
chr1	169396785	cg23818870	chr1:169396706-169396859
chr1	169396834	cg16998150	chr1:169396706-169396859
chr1	169396858	cg08047907	chr1:169396706-169396859
chr1	171810433	cg04986015	chr1:171810433-171810469
chr1	171810468	cg02011074	chr1:171810433-171810469
chr1	179050673	cg27517652	chr1:179050673-179050692
chr1	179050691	cg03743605	chr1:179050673-179050692
chr1	184006765	cg18073970	chr1:184006765-184006973
chr1	184006816	cg14313310	chr1:184006765-184006973
chr1	184006933	cg00044463	chr1:184006765-184006973
chr1	184006972	cg02314308	chr1:184006765-184006973
chr1	197888880	cg08883223	chr1:197888880-197888895
chr1	197888894	cg13420848	chr1:197888880-197888895
chr1	200992656	cg26228351	chr1:200992656-200992965
chr1	200992774	cg07010314	chr1:200992656-200992965
chr1	200992788	cg07148880	chr1:200992656-200992965
chr1	200992902	cg05923618	chr1:200992656-200992965
chr1	200992964	cg01637011	chr1:200992656-200992965
chr1	201708888	cg13877974	chr1:201708888-201709337
chr1	201708932	cg01828733	chr1:201708888-201709337
chr1	201709135	cg14377596	chr1:201708888-201709337
chr1	201709336	cg05091570	chr1:201708888-201709337
chr1	203595048	cg06637618	chr1:203595048-203595062
chr1	203595061	cg21693907	chr1:203595048-203595062
chr1	204381012	cg00093900	chr1:204381012-204381036
chr1	204381018	cg00952134	chr1:204381012-204381036
chr1	204381035	cg22449766	chr1:204381012-204381036
chr1	205560943	cg15108984	chr1:205560943-205561138
chr1	205560997	cg04740665	chr1:205560943-205561138
chr1	205561002	cg07945777	chr1:205560943-205561138
chr1	205561090	cg21264372	chr1:205560943-205561138
chr1	205561137	cg11334004	chr1:205560943-205561138
chr1	206730120	cg21218864	chr1:206730120-206730255
chr1	206730254	cg22871559	chr1:206730120-206730255
chr1	206730839	cg23520347	chr1:206730839-206731167
chr1	206730999	cg02589695	chr1:206730839-206731167
chr1	206731166	cg22401939	chr1:206730839-206731167
chr1	208083913	cg04197452	chr1:208083913-208084100
chr1	208084030	cg03990033	chr1:208083913-208084100
chr1	208084071	cg16291276	chr1:208083913-208084100
chr1	208084099	cg27566858	chr1:208083913-208084100
chr1	214158149	cg01631319	chr1:214158149-214158574
chr1	214158373	cg07204874	chr1:214158149-214158574
chr1	214158573	cg06268921	chr1:214158149-214158574
chr1	215255110	cg11200222	chr1:215255110-215255162
chr1	215255161	cg05129325	chr1:215255110-215255162
chr1	218338772	cg11537367	chr1:218338772-218338810
chr1	218338779	cg24081688	chr1:218338772-218338810
chr1	218338809	cg14468913	chr1:218338772-218338810
chr1	221050459	cg03901660	chr1:221050459-221050492
chr1	221050491	cg10386298	chr1:221050459-221050492
chr1	221051907	cg23616139	chr1:221051907-221052144
chr1	221052023	cg21878149	chr1:221051907-221052144
chr1	221052143	cg13170032	chr1:221051907-221052144
chr1	226187852	cg04117530	chr1:226187852-226188007
chr1	226187876	cg13556548	chr1:226187852-226188007
chr1	226188006	cg03081691	chr1:226187852-226188007
chr1	226411715	cg22789900	chr1:226411715-226411869
chr1	226411818	cg06188229	chr1:226411715-226411869
chr1	226411868	cg15147516	chr1:226411715-226411869
chr1	228645627	cg21453443	chr1:228645627-228645635
chr1	228645634	cg06034933	chr1:228645627-228645635
chr1	228652338	cg03041738	chr1:228652338-228652582
chr1	228652478	cg26911220	chr1:228652338-228652582
chr1	228652528	cg07726139	chr1:228652338-228652582
chr1	228652581	cg13799227	chr1:228652338-228652582
chr1	239549577	cg08502533	chr1:239549577-239549601
chr1	239549600	cg24998078	chr1:239549577-239549601
chr1	243646318	cg01550716	chr1:243646318-243646403
chr1	243646395	cg27259271	chr1:243646318-243646403
chr1	243646402	cg22699026	chr1:243646318-243646403
chr10	1778529	cg16646662	chr10:1778529-1778595
chr10	1778594	cg17285208	chr10:1778529-1778595
chr10	6243955	cg21542094	chr10:6243955-6244011
chr10	6244010	cg16403307	chr10:6243955-6244011
chr10	8099018	cg11430077	chr10:8099018-8099219
chr10	8099218	cg01255894	chr10:8099018-8099219
chr10	11206221	cg04221117	chr10:11206221-11206321
chr10	11206320	cg24910943	chr10:11206221-11206321
chr10	11206772	cg04249706	chr10:11206772-11206814
chr10	11206792	cg25761326	chr10:11206772-11206814
chr10	11206813	cg11482422	chr10:11206772-11206814
chr10	17270250	cg05151811	chr10:17270250-17270432
chr10	17270300	cg08918274	chr10:17270250-17270432
chr10	17270376	cg00146951	chr10:17270250-17270432
chr10	17270431	cg23912429	chr10:17270250-17270432
chr10	17271006	cg11973177	chr10:17271006-17271137
chr10	17271051	cg26983469	chr10:17271006-17271137
chr10	17271136	cg01003015	chr10:17271006-17271137
chr10	22625733	cg26899113	chr10:22625733-22625875
chr10	22625874	cg01553209	chr10:22625733-22625875
chr10	22726610	cg01335685	chr10:22726610-22726886
chr10	22726730	cg27484805	chr10:22726610-22726886
chr10	22726740	cg17777708	chr10:22726610-22726886
chr10	22726858	cg18940830	chr10:22726610-22726886
chr10	22726874	cg15318570	chr10:22726610-22726886
chr10	22726885	cg23674358	chr10:22726610-22726886
chr10	26727069	cg14022711	chr10:26727069-26727319
chr10	26727173	cg06157318	chr10:26727069-26727319
chr10	26727195	cg27303981	chr10:26727069-26727319
chr10	26727246	cg26241806	chr10:26727069-26727319
chr10	26727261	cg06535993	chr10:26727069-26727319
chr10	26727318	cg05475934	chr10:26727069-26727319
chr10	28035719	cg17918002	chr10:28035719-28035895
chr10	28035731	cg08815081	chr10:28035719-28035895
chr10	28035822	cg27303223	chr10:28035719-28035895
chr10	28035864	cg05485137	chr10:28035719-28035895
chr10	28035894	cg07964848	chr10:28035719-28035895
chr10	88296364	cg13508175	chr10:88296364-88296606
chr10	88296423	cg04074321	chr10:88296364-88296606
chr10	88296605	cg15249357	chr10:88296364-88296606
chr10	90967612	cg17984375	chr10:90967612-90967897
chr10	90967700	cg08436313	chr10:90967612-90967897
chr10	90967894	cg27018185	chr10:90967612-90967897
chr10	90967896	cg00239870	chr10:90967612-90967897
chr10	94351376	cg07673866	chr10:94351376-94351508
chr10	94351507	cg11150664	chr10:94351376-94351508
chr10	94451351	cg11055493	chr10:94451351-94451519
chr10	94451518	cg26979504	chr10:94451351-94451519
chr10	94459447	cg12865381	chr10:94459447-94459554
chr10	94459528	cg08151063	chr10:94459447-94459554
chr10	94459553	cg08822360	chr10:94459447-94459554
chr10	97666894	cg13496098	chr10:97666894-97666923
chr10	97666922	cg13446543	chr10:97666894-97666923
chr10	98945791	cg09276368	chr10:98945791-98945800
chr10	98945793	cg18795469	chr10:98945791-98945800
chr10	98945795	cg23316818	chr10:98945791-98945800
chr10	98945799	cg16437009	chr10:98945791-98945800
chr10	101292477	cg09788492	chr10:101292477-101292767
chr10	101292507	cg06854084	chr10:101292477-101292767
chr10	101292583	cg05949800	chr10:101292477-101292767
chr10	101292635	cg20521527	chr10:101292477-101292767
chr10	101292651	cg05432973	chr10:101292477-101292767
chr10	101292662	cg27091380	chr10:101292477-101292767
chr10	101292682	cg04645567	chr10:101292477-101292767
chr10	101292766	cg08287265	chr10:101292477-101292767
chr10	102045959	cg20843286	chr10:102045959-102046459
chr10	102045962	cg21365564	chr10:102045959-102046459
chr10	102046000	cg09081965	chr10:102045959-102046459
chr10	102046143	cg14968603	chr10:102045959-102046459
chr10	102046174	cg24540913	chr10:102045959-102046459
chr10	102046183	cg15859850	chr10:102045959-102046459
chr10	102046232	cg11499984	chr10:102045959-102046459
chr10	102046237	cg15872329	chr10:102045959-102046459
chr10	102046263	cg20163429	chr10:102045959-102046459
chr10	102046368	cg13817732	chr10:102045959-102046459
chr10	102046452	cg15177315	chr10:102045959-102046459
chr10	102046458	cg07802220	chr10:102045959-102046459
chr10	102672178	cg14101357	chr10:102672178-102672202
chr10	102672201	cg19294196	chr10:102672178-102672202
chr10	102986636	cg13334135	chr10:102986636-102986687
chr10	102986686	cg03393426	chr10:102986636-102986687
chr10	103603722	cg25123470	chr10:103603722-103603811
chr10	103603810	cg14489801	chr10:103603722-103603811
chr10	111767594	cg16092773	chr10:111767594-111767686
chr10	111767639	cg02678909	chr10:111767594-111767686
chr10	111767652	cg22635723	chr10:111767594-111767686
chr10	111767685	cg03801898	chr10:111767594-111767686
chr10	112431836	cg20877679	chr10:112431836-112431850
chr10	112431849	cg00339441	chr10:112431836-112431850
chr10	114709739	cg07128799	chr10:114709739-114709958
chr10	114709760	cg10607059	chr10:114709739-114709958
chr10	114709880	cg14737332	chr10:114709739-114709958
chr10	114709887	cg07849302	chr10:114709739-114709958
chr10	114709917	cg14562081	chr10:114709739-114709958
chr10	114709926	cg09655100	chr10:114709739-114709958
chr10	114709946	cg04953732	chr10:114709739-114709958
chr10	114709957	cg08851840	chr10:114709739-114709958
chr10	119295770	cg18561589	chr10:119295770-119295876
chr10	119295827	cg26342147	chr10:119295770-119295876
chr10	119295875	cg11124080	chr10:119295770-119295876
chr10	119494317	cg10199606	chr10:119494317-119494495
chr10	119494494	cg06369992	chr10:119494317-119494495
chr10	131761206	cg14737286	chr10:131761206-131761303
chr10	131761302	cg26137940	chr10:131761206-131761303
chr11	414951	cg23029021	chr11:414951-415112
chr11	415080	cg04029159	chr11:414951-415112
chr11	415088	cg02585906	chr11:414951-415112
chr11	415111	cg03140412	chr11:414951-415112
chr11	720683	cg04560630	chr11:720683-720860
chr11	720859	cg08327690	chr11:720683-720860
chr11	796421	cg10970251	chr11:796421-796435
chr11	796434	cg13749939	chr11:796421-796435
chr11	911673	cg15659828	chr11:911673-911694
chr11	911693	cg15574263	chr11:911673-911694
chr11	2466788	cg13071812	chr11:2466788-2466890
chr11	2466889	cg05418487	chr11:2466788-2466890
chr11	2554330	cg06719391	chr11:2554330-2554563
chr11	2554410	cg16465939	chr11:2554330-2554563
chr11	2554562	cg14328115	chr11:2554330-2554563
chr11	2889809	cg16083838	chr11:2889809-2890092
chr11	2889840	cg22675922	chr11:2889809-2890092
chr11	2889875	cg01923099	chr11:2889809-2890092
chr11	2889886	cg06582202	chr11:2889809-2890092
chr11	2890019	cg07439128	chr11:2889809-2890092
chr11	2890082	cg23762359	chr11:2889809-2890092
chr11	2890091	cg04876474	chr11:2889809-2890092
chr11	2920128	cg13485320	chr11:2920128-2920147
chr11	2920146	cg21853021	chr11:2920128-2920147
chr11	9685109	cg15058894	chr11:9685109-9685300
chr11	9685299	cg15044073	chr11:9685109-9685300
chr11	14996355	cg13612595	chr11:14996355-14996491
chr11	14996456	cg15240568	chr11:14996355-14996491
chr11	14996490	cg18089569	chr11:14996355-14996491
chr11	16760046	cg04024692	chr11:16760046-16760049
chr11	16760048	cg20488757	chr11:16760046-16760049
chr11	27743258	cg27351358	chr11:27743258-27743349
chr11	27743348	cg02527472	chr11:27743258-27743349
chr11	28129653	cg10470873	chr11:28129653-28130019
chr11	28129676	cg16497921	chr11:28129653-28130019
chr11	28129733	cg08967200	chr11:28129653-28130019
chr11	28129753	cg14744160	chr11:28129653-28130019
chr11	28129794	cg23490773	chr11:28129653-28130019
chr11	28129805	cg27309677	chr11:28129653-28130019
chr11	28129852	cg21046078	chr11:28129653-28130019
chr11	28129866	cg20566942	chr11:28129653-28130019
chr11	28129915	cg21118186	chr11:28129653-28130019
chr11	28129967	cg14927277	chr11:28129653-28130019
chr11	28129970	cg19372491	chr11:28129653-28130019
chr11	28130018	cg06544937	chr11:28129653-28130019
chr11	31391482	cg22333733	chr11:31391482-31391569
chr11	31391497	cg13669089	chr11:31391482-31391569
chr11	31391568	cg02731540	chr11:31391482-31391569
chr11	31825166	cg09224689	chr11:31825166-31825227
chr11	31825214	cg04938549	chr11:31825166-31825227
chr11	31825226	cg27011060	chr11:31825166-31825227
chr11	31837237	cg00060304	chr11:31837237-31837430
chr11	31837250	cg23933618	chr11:31837237-31837430
chr11	31837429	cg09252999	chr11:31837237-31837430
chr11	32354958	cg08214423	chr11:32354958-32355150
chr11	32355022	cg19908556	chr11:32354958-32355150
chr11	32355149	cg05837727	chr11:32354958-32355150
chr11	32459760	cg25577842	chr11:32459760-32459955
chr11	32459954	cg03052301	chr11:32459760-32459955
chr11	33891733	cg07091355	chr11:33891733-33891800
chr11	33891799	cg17959448	chr11:33891733-33891800
chr11	33892236	cg09089242	chr11:33892236-33892247
chr11	33892246	cg06148118	chr11:33892236-33892247
chr11	36397458	cg19086540	chr11:36397458-36397597
chr11	36397596	cg26451547	chr11:36397458-36397597
chr11	36531296	cg26427070	chr11:36531296-36531319
chr11	36531318	cg02911637	chr11:36531296-36531319
chr11	43964094	cg06997305	chr11:43964094-43964099
chr11	43964098	cg22093503	chr11:43964094-43964099
chr11	44325823	cg04549333	chr11:44325823-44325961
chr11	44325960	cg14144305	chr11:44325823-44325961
chr11	45864825	cg12596843	chr11:45864825-45864901
chr11	45864900	cg13762257	chr11:45864825-45864901
chr11	46402506	cg01428115	chr11:46402506-46402549
chr11	46402535	cg18925548	chr11:46402506-46402549
chr11	46402548	cg02304427	chr11:46402506-46402549
chr11	47290613	cg26365553	chr11:47290613-47290731
chr11	47290730	cg23844623	chr11:47290613-47290731
chr11	47416358	cg00242035	chr11:47416358-47416536
chr11	47416487	cg10511890	chr11:47416358-47416536
chr11	47416535	cg13912307	chr11:47416358-47416536
chr11	57192251	cg22897715	chr11:57192251-57192433
chr11	57192432	cg25951430	chr11:57192251-57192433
chr11	62359004	cg27402591	chr11:62359004-62359211
chr11	62359048	cg08650016	chr11:62359004-62359211
chr11	62359087	cg04169881	chr11:62359004-62359211
chr11	62359120	cg06221215	chr11:62359004-62359211
chr11	62359210	cg05329982	chr11:62359004-62359211
chr11	62413284	cg26417427	chr11:62413284-62413297
chr11	62413296	cg03777575	chr11:62413284-62413297
chr11	62439802	cg04034539	chr11:62439802-62439867
chr11	62439866	cg03573187	chr11:62439802-62439867
chr11	62521812	cg26888861	chr11:62521812-62521892
chr11	62521891	cg17500874	chr11:62521812-62521892
chr11	62693170	cg19200086	chr11:62693170-62693397
chr11	62693396	cg21030416	chr11:62693170-62693397
chr11	63439155	cg01350440	chr11:63439155-63439314
chr11	63439157	cg02761940	chr11:63439155-63439314
chr11	63439207	cg27042081	chr11:63439155-63439314
chr11	63439260	cg12320322	chr11:63439155-63439314
chr11	63439313	cg15622309	chr11:63439155-63439314
chr11	63973846	cg25338707	chr11:63973846-63974230
chr11	63973952	cg12005186	chr11:63973846-63974230
chr11	63974123	cg06385449	chr11:63973846-63974230
chr11	63974131	cg09302355	chr11:63973846-63974230
chr11	63974153	cg07682037	chr11:63973846-63974230
chr11	63974162	cg16289449	chr11:63973846-63974230
chr11	63974229	cg24088438	chr11:63973846-63974230
chr11	63974772	cg01647936	chr11:63974772-63975027
chr11	63974860	cg20136100	chr11:63974772-63975027
chr11	63974955	cg01447914	chr11:63974772-63975027
chr11	63975026	cg02556655	chr11:63974772-63975027
chr11	63994292	cg01783353	chr11:63994292-63994309
chr11	63994295	cg15042460	chr11:63994292-63994309
chr11	63994308	cg08155741	chr11:63994292-63994309
chr11	64064947	cg04939630	chr11:64064947-64065032
chr11	64065031	cg14437534	chr11:64064947-64065032
chr11	64107672	cg18085627	chr11:64107672-64107721
chr11	64107720	cg22663489	chr11:64107672-64107721
chr11	65266482	cg04977124	chr11:65266482-65266513
chr11	65266494	cg04378603	chr11:65266482-65266513
chr11	65266512	cg05491695	chr11:65266482-65266513
chr11	65268100	cg04073608	chr11:65268100-65268176
chr11	65268175	cg14690315	chr11:65268100-65268176
chr11	65342202	cg10006762	chr11:65342202-65342284
chr11	65342262	cg07611000	chr11:65342202-65342284
chr11	65342283	cg14189782	chr11:65342202-65342284
chr11	65405903	cg26668713	chr11:65405903-65406255
chr11	65406140	cg16168321	chr11:65405903-65406255
chr11	65406154	cg15425427	chr11:65405903-65406255
chr11	65406254	cg06492744	chr11:65405903-65406255
chr11	65408445	cg13395086	chr11:65408445-65408497
chr11	65408496	cg24301930	chr11:65408445-65408497
chr11	66885240	cg05743713	chr11:66885240-66885282
chr11	66885276	cg21293464	chr11:66885240-66885282
chr11	66885281	cg05038268	chr11:66885240-66885282
chr11	67171191	cg00220455	chr11:67171191-67171201
chr11	67171200	cg16260696	chr11:67171191-67171201
chr11	67171476	cg10402417	chr11:67171476-67171586
chr11	67171585	cg11600161	chr11:67171476-67171586
chr11	67176914	cg09471455	chr11:67176914-67177104
chr11	67176946	cg18776876	chr11:67176914-67177104
chr11	67177034	cg00862408	chr11:67176914-67177104
chr11	67177042	cg11791526	chr11:67176914-67177104
chr11	67177103	cg15698795	chr11:67176914-67177104
chr11	68611260	cg16296442	chr11:68611260-68611329
chr11	68611328	cg00941258	chr11:68611260-68611329
chr11	70961765	cg18417901	chr11:70961765-70961903
chr11	70961784	cg03108347	chr11:70961765-70961903
chr11	70961872	cg13981380	chr11:70961765-70961903
chr11	70961902	cg11634496	chr11:70961765-70961903
chr11	72295535	cg20935363	chr11:72295535-72295717
chr11	72295716	cg02190350	chr11:72295535-72295717
chr11	72301235	cg26534807	chr11:72301235-72301307
chr11	72301306	cg16060204	chr11:72301235-72301307
chr11	73087168	cg05346193	chr11:73087168-73087231
chr11	73087205	cg09573890	chr11:73087168-73087231
chr11	73087230	cg24777762	chr11:73087168-73087231
chr11	75379613	cg05534807	chr11:75379613-75379868
chr11	75379620	cg24451858	chr11:75379613-75379868
chr11	75379624	cg11694752	chr11:75379613-75379868
chr11	75379864	cg03506033	chr11:75379613-75379868
chr11	75379867	cg18935660	chr11:75379613-75379868
chr11	94276898	cg00796728	chr11:94276898-94276904
chr11	94276903	cg19625116	chr11:94276898-94276904
chr11	102187898	cg14504418	chr11:102187898-102188147
chr11	102187974	cg14481222	chr11:102187898-102188147
chr11	102187976	cg05338083	chr11:102187898-102188147
chr11	102188025	cg23565749	chr11:102187898-102188147
chr11	102188076	cg16837326	chr11:102187898-102188147
chr11	102188146	cg04279695	chr11:102187898-102188147
chr11	104034227	cg05238517	chr11:104034227-104034331
chr11	104034330	cg14007549	chr11:104034227-104034331
chr11	105481306	cg00343633	chr11:105481306-105481320
chr11	105481317	cg03225817	chr11:105481306-105481320
chr11	105481319	cg04747226	chr11:105481306-105481320
chr11	110583662	cg04282419	chr11:110583662-110583883
chr11	110583882	cg04417028	chr11:110583662-110583883
chr11	112831841	cg07733800	chr11:112831841-112831854
chr11	112831853	cg21650077	chr11:112831841-112831854
chr11	119227592	cg14359435	chr11:119227592-119227632
chr11	119227631	cg25538627	chr11:119227592-119227632
chr11	121163447	cg12938015	chr11:121163447-121163658
chr11	121163497	cg13982661	chr11:121163447-121163658
chr11	121163509	cg12232110	chr11:121163447-121163658
chr11	121163657	cg26735824	chr11:121163447-121163658
chr11	123066108	cg03369477	chr11:123066108-123066184
chr11	123066179	cg21978521	chr11:123066108-123066184
chr11	123066183	cg12118281	chr11:123066108-123066184
chr11	123066560	cg02184673	chr11:123066560-123066694
chr11	123066693	cg19457763	chr11:123066560-123066694
chr11	124610470	cg15455392	chr11:124610470-124610714
chr11	124610713	cg03375679	chr11:124610470-124610714
chr11	124790815	cg18877285	chr11:124790815-124790876
chr11	124790875	cg09657963	chr11:124790815-124790876
chr11	124981869	cg23156348	chr11:124981869-124981943
chr11	124981942	cg06199921	chr11:124981869-124981943
chr11	125757328	cg22032521	chr11:125757328-125757396
chr11	125757395	cg17960727	chr11:125757328-125757396
chr11	128563483	cg09037089	chr11:128563483-128563717
chr11	128563618	cg18142615	chr11:128563483-128563717
chr11	128563634	cg08590601	chr11:128563483-128563717
chr11	128563685	cg19897940	chr11:128563483-128563717
chr11	128563714	cg13755070	chr11:128563483-128563717
chr11	128563716	cg02526522	chr11:128563483-128563717
chr11	134095157	cg15857427	chr11:134095157-134095338
chr11	134095337	cg14770636	chr11:134095157-134095338
chr11	134145889	cg23170850	chr11:134145889-134145941
chr11	134145940	cg25999867	chr11:134145889-134145941
chr12	2800182	cg14395444	chr12:2800182-2800501
chr12	2800278	cg19685491	chr12:2800182-2800501
chr12	2800382	cg13647052	chr12:2800182-2800501
chr12	2800446	cg02794451	chr12:2800182-2800501
chr12	2800463	cg15442907	chr12:2800182-2800501
chr12	2800471	cg05166022	chr12:2800182-2800501
chr12	2800500	cg15279308	chr12:2800182-2800501
chr12	2800755	cg19200285	chr12:2800755-2801159
chr12	2800909	cg12350325	chr12:2800755-2801159
chr12	2800919	cg00848945	chr12:2800755-2801159
chr12	2801061	cg17902551	chr12:2800755-2801159
chr12	2801158	cg03731464	chr12:2800755-2801159
chr12	3861567	cg17904739	chr12:3861567-3861617
chr12	3861616	cg03510349	chr12:3861567-3861617
chr12	3862444	cg05972871	chr12:3862444-3862598
chr12	3862457	cg26955987	chr12:3862444-3862598
chr12	3862473	cg03485694	chr12:3862444-3862598
chr12	3862497	cg12710510	chr12:3862444-3862598
chr12	3862575	cg21723903	chr12:3862444-3862598
chr12	3862594	cg03535793	chr12:3862444-3862598
chr12	3862597	cg14759043	chr12:3862444-3862598
chr12	4378267	cg10512292	chr12:4378267-4378317
chr12	4378316	cg05952494	chr12:4378267-4378317
chr12	4381435	cg18566594	chr12:4381435-4381449
chr12	4381448	cg21462428	chr12:4381435-4381449
chr12	4381788	cg15993083	chr12:4381788-4381804
chr12	4381792	cg13575161	chr12:4381788-4381804
chr12	4381800	cg03801902	chr12:4381788-4381804
chr12	4381803	cg10091994	chr12:4381788-4381804
chr12	4382181	cg13404421	chr12:4382181-4382373
chr12	4382184	cg00888007	chr12:4382181-4382373
chr12	4382188	cg17296482	chr12:4382181-4382373
chr12	4382331	cg22555262	chr12:4382181-4382373
chr12	4382372	cg26864834	chr12:4382181-4382373
chr12	6664872	cg00363813	chr12:6664872-6665425
chr12	6665108	cg17198308	chr12:6664872-6665425
chr12	6665288	cg00983904	chr12:6664872-6665425
chr12	6665330	cg08875705	chr12:6664872-6665425
chr12	6665335	cg22203219	chr12:6664872-6665425
chr12	6665370	cg23737737	chr12:6664872-6665425
chr12	6665424	cg01979888	chr12:6664872-6665425
chr12	6881590	cg16352928	chr12:6881590-6881630
chr12	6881595	cg02695343	chr12:6881590-6881630
chr12	6881601	cg10500147	chr12:6881590-6881630
chr12	6881624	cg17213699	chr12:6881590-6881630
chr12	6881629	cg19872463	chr12:6881590-6881630
chr12	7055657	cg23193870	chr12:7055657-7055830
chr12	7055683	cg12690127	chr12:7055657-7055830
chr12	7055829	cg23974819	chr12:7055657-7055830
chr12	9436242	cg21349645	chr12:9436242-9436249
chr12	9436248	cg13296214	chr12:9436242-9436249
chr12	25055214	cg01494454	chr12:25055214-25055519
chr12	25055262	cg02585702	chr12:25055214-25055519
chr12	25055304	cg08724310	chr12:25055214-25055519
chr12	25055381	cg20342079	chr12:25055214-25055519
chr12	25055421	cg22229906	chr12:25055214-25055519
chr12	25055518	cg22814146	chr12:25055214-25055519
chr12	29302279	cg00263592	chr12:29302279-29302516
chr12	29302515	cg11390073	chr12:29302279-29302516
chr12	30975749	cg04681810	chr12:30975749-30976017
chr12	30975867	cg27657333	chr12:30975749-30976017
chr12	30976001	cg13114921	chr12:30975749-30976017
chr12	30976016	cg27411712	chr12:30975749-30976017
chr12	45444895	cg13186327	chr12:45444895-45444903
chr12	45444902	cg13031210	chr12:45444895-45444903
chr12	48577213	cg15968307	chr12:48577213-48577363
chr12	48577362	cg03272292	chr12:48577213-48577363
chr12	50016493	cg06656027	chr12:50016493-50016574
chr12	50016573	cg01102083	chr12:50016493-50016574
chr12	50297581	cg27188703	chr12:50297581-50297778
chr12	50297588	cg16115588	chr12:50297581-50297778
chr12	50297777	cg18486102	chr12:50297581-50297778
chr12	52400530	cg08102256	chr12:52400530-52400664
chr12	52400650	cg09889291	chr12:52400530-52400664
chr12	52400663	cg22196952	chr12:52400530-52400664
chr12	53448178	cg25021051	chr12:53448178-53448181
chr12	53448180	cg09494609	chr12:53448178-53448181
chr12	54089240	cg02675414	chr12:54089240-54089498
chr12	54089295	cg16917193	chr12:54089240-54089498
chr12	54089486	cg25810484	chr12:54089240-54089498
chr12	54089497	cg11560280	chr12:54089240-54089498
chr12	54383639	cg06193958	chr12:54383639-54383679
chr12	54383678	cg16527095	chr12:54383639-54383679
chr12	54409321	cg01473837	chr12:54409321-54409492
chr12	54409336	cg22621272	chr12:54409321-54409492
chr12	54409485	cg16937769	chr12:54409321-54409492
chr12	54409491	cg04704531	chr12:54409321-54409492
chr12	54420837	cg03892356	chr12:54420837-54421034
chr12	54421033	cg00506343	chr12:54420837-54421034
chr12	54422127	cg12232783	chr12:54422127-54422240
chr12	54422239	cg04576672	chr12:54422127-54422240
chr12	54446944	cg18695839	chr12:54446944-54447284
chr12	54446996	cg01704924	chr12:54446944-54447284
chr12	54447136	cg18922524	chr12:54446944-54447284
chr12	54447220	cg03923561	chr12:54446944-54447284
chr12	54447243	cg02264990	chr12:54446944-54447284
chr12	54447283	cg09720701	chr12:54446944-54447284
chr12	54812000	cg23795217	chr12:54812000-54812086
chr12	54812085	cg03826594	chr12:54812000-54812086
chr12	56122983	cg21601059	chr12:56122983-56123172
chr12	56123038	cg01708466	chr12:56122983-56123172
chr12	56123102	cg03599547	chr12:56122983-56123172
chr12	56123171	cg05297105	chr12:56122983-56123172
chr12	57040045	cg22870344	chr12:57040045-57040205
chr12	57040061	cg05555643	chr12:57040045-57040205
chr12	57040199	cg03249590	chr12:57040045-57040205
chr12	57040204	cg06679265	chr12:57040045-57040205
chr12	57618943	cg04850731	chr12:57618943-57619200
chr12	57618965	cg11505661	chr12:57618943-57619200
chr12	57619178	cg22215815	chr12:57618943-57619200
chr12	57619199	cg09093210	chr12:57618943-57619200
chr12	57873704	cg14802312	chr12:57873704-57873733
chr12	57873732	cg08339023	chr12:57873704-57873733
chr12	57940957	cg00029397	chr12:57940957-57940981
chr12	57940978	cg23658045	chr12:57940957-57940981
chr12	57940980	cg11087358	chr12:57940957-57940981
chr12	58013241	cg23702688	chr12:58013241-58013652
chr12	58013267	cg03308494	chr12:58013241-58013652
chr12	58013271	cg03728296	chr12:58013241-58013652
chr12	58013324	cg06631310	chr12:58013241-58013652
chr12	58013354	cg26785896	chr12:58013241-58013652
chr12	58013414	cg27043188	chr12:58013241-58013652
chr12	58013458	cg26616640	chr12:58013241-58013652
chr12	58013475	cg22844229	chr12:58013241-58013652
chr12	58013487	cg20677436	chr12:58013241-58013652
chr12	58013517	cg09696411	chr12:58013241-58013652
chr12	58013539	cg18069290	chr12:58013241-58013652
chr12	58013569	cg16567290	chr12:58013241-58013652
chr12	58013636	cg14494721	chr12:58013241-58013652
chr12	58013645	cg04963424	chr12:58013241-58013652
chr12	58013651	cg16577509	chr12:58013241-58013652
chr12	58021295	cg01723148	chr12:58021295-58021310
chr12	58021309	cg25392692	chr12:58021295-58021310
chr12	58135833	cg22199080	chr12:58135833-58135982
chr12	58135973	cg09973986	chr12:58135833-58135982
chr12	58135981	cg10932874	chr12:58135833-58135982
chr12	65515276	cg26397188	chr12:65515276-65515291
chr12	65515290	cg24166864	chr12:65515276-65515291
chr12	66582805	cg26279550	chr12:66582805-66583030
chr12	66583029	cg01263292	chr12:66582805-66583030
chr12	67662739	cg06162746	chr12:67662739-67662898
chr12	67662897	cg06515732	chr12:67662739-67662898
chr12	81102035	cg22344727	chr12:81102035-81102124
chr12	81102123	cg00756032	chr12:81102035-81102124
chr12	107714826	cg13492159	chr12:107714826-107714949
chr12	107714930	cg06286685	chr12:107714826-107714949
chr12	107714948	cg24506324	chr12:107714826-107714949
chr12	113574066	cg05900810	chr12:113574066-113574072
chr12	113574071	cg05149307	chr12:113574066-113574072
chr12	113592319	cg27127017	chr12:113592319-113592445
chr12	113592444	cg20166714	chr12:113592319-113592445
chr12	118573531	cg13032018	chr12:118573531-118573534
chr12	118573533	cg06417225	chr12:118573531-118573534
chr12	123011538	cg25020728	chr12:123011538-123011765
chr12	123011565	cg13516087	chr12:123011538-123011765
chr12	123011589	cg12888127	chr12:123011538-123011765
chr12	123011691	cg07424335	chr12:123011538-123011765
chr12	123011700	cg01277763	chr12:123011538-123011765
chr12	123011730	cg08935299	chr12:123011538-123011765
chr12	123011757	cg21550248	chr12:123011538-123011765
chr12	123011761	cg11510269	chr12:123011538-123011765
chr12	123011764	cg20415828	chr12:123011538-123011765
chr12	124246391	cg06745944	chr12:124246391-124246526
chr12	124246434	cg27125645	chr12:124246391-124246526
chr12	124246446	cg10575376	chr12:124246391-124246526
chr12	124246525	cg26986180	chr12:124246391-124246526
chr12	124938116	cg13581922	chr12:124938116-124938574
chr12	124938326	cg22168796	chr12:124938116-124938574
chr12	124938573	cg21052873	chr12:124938116-124938574
chr12	124941781	cg27310710	chr12:124941781-124942177
chr12	124941871	cg14898623	chr12:124941781-124942177
chr12	124942016	cg19005335	chr12:124941781-124942177
chr12	124942176	cg22863744	chr12:124941781-124942177
chr12	124950720	cg25922751	chr12:124950720-124950991
chr12	124950784	cg02053964	chr12:124950720-124950991
chr12	124950938	cg01797036	chr12:124950720-124950991
chr12	124950990	cg07739604	chr12:124950720-124950991
chr12	132569568	cg27217748	chr12:132569568-132569715
chr12	132569714	cg02910952	chr12:132569568-132569715
chr12	133021489	cg15402627	chr12:133021489-133021714
chr12	133021713	cg11090202	chr12:133021489-133021714
chr12	133065808	cg23681339	chr12:133065808-133065942
chr12	133065906	cg25694349	chr12:133065808-133065942
chr12	133065912	cg05617413	chr12:133065808-133065942
chr12	133065924	cg10304922	chr12:133065808-133065942
chr12	133065928	cg07688604	chr12:133065808-133065942
chr12	133065939	cg19595750	chr12:133065808-133065942
chr12	133065941	cg24800655	chr12:133065808-133065942
chr12	133656901	cg11844369	chr12:133656901-133656954
chr12	133656953	cg01570662	chr12:133656901-133656954
chr13	20735819	cg25524962	chr13:20735819-20735872
chr13	20735860	cg21115608	chr13:20735819-20735872
chr13	20735871	cg18255595	chr13:20735819-20735872
chr13	20767968	cg09195389	chr13:20767968-20768139
chr13	20768138	cg13528344	chr13:20767968-20768139
chr13	20805656	cg03473518	chr13:20805656-20805896
chr13	20805679	cg22377389	chr13:20805656-20805896
chr13	20805895	cg10395448	chr13:20805656-20805896
chr13	21141057	cg17549366	chr13:21141057-21141067
chr13	21141066	cg09315329	chr13:21141057-21141067
chr13	21348012	cg04295991	chr13:21348012-21348216
chr13	21348120	cg08349117	chr13:21348012-21348216
chr13	21348126	cg21075077	chr13:21348012-21348216
chr13	21348132	cg24595791	chr13:21348012-21348216
chr13	21348144	cg15830441	chr13:21348012-21348216
chr13	21348215	cg19474239	chr13:21348012-21348216
chr13	25497353	cg09319946	chr13:25497353-25497357
chr13	25497356	cg26517889	chr13:25497353-25497357
chr13	33591783	cg12162530	chr13:33591783-33591938
chr13	33591937	cg01308409	chr13:33591783-33591938
chr13	36919738	cg03966514	chr13:36919738-36919961
chr13	36919819	cg01404317	chr13:36919738-36919961
chr13	36919905	cg18755783	chr13:36919738-36919961
chr13	36919960	cg00947032	chr13:36919738-36919961
chr13	41706976	cg22612765	chr13:41706976-41707138
chr13	41707021	cg16204710	chr13:41706976-41707138
chr13	41707106	cg04277470	chr13:41706976-41707138
chr13	41707119	cg22109320	chr13:41706976-41707138
chr13	41707137	cg14792031	chr13:41706976-41707138
chr13	41886466	cg21890002	chr13:41886466-41886512
chr13	41886511	cg16425060	chr13:41886466-41886512
chr13	43148769	cg03706954	chr13:43148769-43148936
chr13	43148935	cg26224671	chr13:43148769-43148936
chr13	43566618	cg12138678	chr13:43566618-43566643
chr13	43566633	cg16327891	chr13:43566618-43566643
chr13	43566642	cg26714230	chr13:43566618-43566643
chr13	46627018	cg19294256	chr13:46627018-46627157
chr13	46627156	cg04570827	chr13:46627018-46627157
chr13	50070550	cg00092518	chr13:50070550-50070767
chr13	50070718	cg25162948	chr13:50070550-50070767
chr13	50070766	cg21320768	chr13:50070550-50070767
chr13	79169966	cg13338137	chr13:79169966-79170147
chr13	79170146	cg26132774	chr13:79169966-79170147
chr13	80913171	cg11436817	chr13:80913171-80913341
chr13	80913340	cg06125576	chr13:80913171-80913341
chr13	100641867	cg19385331	chr13:100641867-100641901
chr13	100641900	cg07501233	chr13:100641867-100641901
chr13	100644420	cg10445449	chr13:100644420-100644658
chr13	100644473	cg03786327	chr13:100644420-100644658
chr13	100644507	cg21885864	chr13:100644420-100644658
chr13	100644657	cg11694262	chr13:100644420-100644658
chr13	107146071	cg11220502	chr13:107146071-107146165
chr13	107146164	cg26273417	chr13:107146071-107146165
chr13	114814643	cg11549417	chr13:114814643-114814707
chr13	114814680	cg08617982	chr13:114814643-114814707
chr13	114814706	cg11166893	chr13:114814643-114814707
chr13	114876061	cg11686792	chr13:114876061-114876211
chr13	114876210	cg21749794	chr13:114876061-114876211
chr14	21100888	cg18415585	chr14:21100888-21101008
chr14	21100964	cg14342714	chr14:21100888-21101008
chr14	21101007	cg01762070	chr14:21100888-21101008
chr14	21738093	cg21438664	chr14:21738093-21738304
chr14	21738303	cg11869784	chr14:21738093-21738304
chr14	24808987	cg13066043	chr14:24808987-24809443
chr14	24809068	cg13050240	chr14:24808987-24809443
chr14	24809073	cg20822579	chr14:24808987-24809443
chr14	24809226	cg20038493	chr14:24808987-24809443
chr14	24809297	cg13583230	chr14:24808987-24809443
chr14	24809442	cg27599271	chr14:24808987-24809443
chr14	24898823	cg05760053	chr14:24898823-24898890
chr14	24898874	cg10759590	chr14:24898823-24898890
chr14	24898889	cg11837267	chr14:24898823-24898890
chr14	38725536	cg04681600	chr14:38725536-38725651
chr14	38725650	cg13643452	chr14:38725536-38725651
chr14	39583276	cg14131272	chr14:39583276-39583460
chr14	39583430	cg15300989	chr14:39583276-39583460
chr14	39583459	cg15533434	chr14:39583276-39583460
chr14	51562381	cg10974632	chr14:51562381-51562487
chr14	51562486	cg15353061	chr14:51562381-51562487
chr14	58764698	cg06154646	chr14:58764698-58764805
chr14	58764804	cg17323045	chr14:58764698-58764805
chr14	60952781	cg26248878	chr14:60952781-60952946
chr14	60952933	cg26132298	chr14:60952781-60952946
chr14	60952945	cg12189551	chr14:60952781-60952946
chr14	61122774	cg10858480	chr14:61122774-61122912
chr14	61122911	cg15540602	chr14:61122774-61122912
chr14	61788862	cg02282237	chr14:61788862-61788915
chr14	61788914	cg00244040	chr14:61788862-61788915
chr14	61789466	cg04087789	chr14:61789466-61789604
chr14	61789503	cg03574415	chr14:61789466-61789604
chr14	61789593	cg12165758	chr14:61789466-61789604
chr14	61789603	cg25562834	chr14:61789466-61789604
chr14	64761208	cg16792632	chr14:64761208-64761520
chr14	64761409	cg22778790	chr14:64761208-64761520
chr14	64761519	cg01845091	chr14:64761208-64761520
chr14	65016591	cg23265500	chr14:65016591-65016803
chr14	65016595	cg12281657	chr14:65016591-65016803
chr14	65016602	cg17930034	chr14:65016591-65016803
chr14	65016802	cg04536575	chr14:65016591-65016803
chr14	71108024	cg04536689	chr14:71108024-71108200
chr14	71108106	cg23900759	chr14:71108024-71108200
chr14	71108199	cg17498102	chr14:71108024-71108200
chr14	74225627	cg06002524	chr14:74225627-74225643
chr14	74225642	cg12166570	chr14:74225627-74225643
chr14	77924315	cg16575379	chr14:77924315-77924343
chr14	77924332	cg03047785	chr14:77924315-77924343
chr14	77924342	cg20555564	chr14:77924315-77924343
chr14	91883555	cg17919186	chr14:91883555-91883674
chr14	91883673	cg15944026	chr14:91883555-91883674
chr14	92980033	cg16150677	chr14:92980033-92980104
chr14	92980103	cg23067281	chr14:92980033-92980104
chr14	97685945	cg18552380	chr14:97685945-97686002
chr14	97686001	cg10880459	chr14:97685945-97686002
chr14	102554846	cg23289024	chr14:102554846-102554978
chr14	102554969	cg14893857	chr14:102554846-102554978
chr14	102554977	cg13797425	chr14:102554846-102554978
chr14	105512071	cg22796749	chr14:105512071-105512307
chr14	105512213	cg18985581	chr14:105512071-105512307
chr14	105512268	cg09197895	chr14:105512071-105512307
chr14	105512306	cg08727193	chr14:105512071-105512307
chr15	26108796	cg15523238	chr15:26108796-26108818
chr15	26108801	cg22797991	chr15:26108796-26108818
chr15	26108807	cg26519141	chr15:26108796-26108818
chr15	26108817	cg18194306	chr15:26108796-26108818
chr15	33009409	cg09656020	chr15:33009409-33009499
chr15	33009498	cg18145505	chr15:33009409-33009499
chr15	37170381	cg14891209	chr15:37170381-37170555
chr15	37170454	cg12309653	chr15:37170381-37170555
chr15	37170554	cg21375869	chr15:37170381-37170555
chr15	37387304	cg03396151	chr15:37387304-37387439
chr15	37387438	cg15902390	chr15:37387304-37387439
chr15	37393009	cg27129731	chr15:37393009-37393214
chr15	37393188	cg02917381	chr15:37393009-37393214
chr15	37393213	cg23168264	chr15:37393009-37393214
chr15	41218333	cg16836355	chr15:41218333-41218353
chr15	41218352	cg22835157	chr15:41218333-41218353
chr15	41576113	cg04723632	chr15:41576113-41576222
chr15	41576115	cg08876912	chr15:41576113-41576222
chr15	41576212	cg24667644	chr15:41576113-41576222
chr15	41576221	cg06915472	chr15:41576113-41576222
chr15	41708908	cg07129439	chr15:41708908-41709120
chr15	41708917	cg15581235	chr15:41708908-41709120
chr15	41709087	cg27576415	chr15:41708908-41709120
chr15	41709119	cg18782716	chr15:41708908-41709120
chr15	41952429	cg18958684	chr15:41952429-41952452
chr15	41952440	cg18556005	chr15:41952429-41952452
chr15	41952451	cg14795119	chr15:41952429-41952452
chr15	44092630	cg25631249	chr15:44092630-44092672
chr15	44092671	cg21480605	chr15:44092630-44092672
chr15	65689058	cg27057650	chr15:65689058-65689434
chr15	65689152	cg18650670	chr15:65689058-65689434
chr15	65689263	cg20985399	chr15:65689058-65689434
chr15	65689298	cg06899985	chr15:65689058-65689434
chr15	65689325	cg17036427	chr15:65689058-65689434
chr15	65689433	cg14164908	chr15:65689058-65689434
chr15	69706383	cg05717833	chr15:69706383-69706520
chr15	69706456	cg27514624	chr15:69706383-69706520
chr15	69706517	cg02714566	chr15:69706383-69706520
chr15	69706519	cg06869971	chr15:69706383-69706520
chr15	74286704	cg19394923	chr15:74286704-74286824
chr15	74286735	cg27647177	chr15:74286704-74286824
chr15	74286823	cg16232842	chr15:74286704-74286824
chr15	74426925	cg03689324	chr15:74426925-74426958
chr15	74426957	cg25833989	chr15:74426925-74426958
chr15	74726486	cg26095405	chr15:74726486-74726562
chr15	74726520	cg13462576	chr15:74726486-74726562
chr15	74726561	cg20927731	chr15:74726486-74726562
chr15	89951870	cg26992010	chr15:89951870-89952500
chr15	89952052	cg13406145	chr15:89951870-89952500
chr15	89952135	cg14164044	chr15:89951870-89952500
chr15	89952272	cg12254845	chr15:89951870-89952500
chr15	89952299	cg06622408	chr15:89951870-89952500
chr15	89952499	cg18698788	chr15:89951870-89952500
chr15	90233986	cg17798749	chr15:90233986-90234233
chr15	90234026	cg26132163	chr15:90233986-90234233
chr15	90234067	cg03417342	chr15:90233986-90234233
chr15	90234070	cg24252910	chr15:90233986-90234233
chr15	90234075	cg22448292	chr15:90233986-90234233
chr15	90234078	cg17634490	chr15:90233986-90234233
chr15	90234082	cg07061582	chr15:90233986-90234233
chr15	90234207	cg17732044	chr15:90233986-90234233
chr15	90234224	cg23328050	chr15:90233986-90234233
chr15	90234232	cg14154973	chr15:90233986-90234233
chr15	91473059	cg08939371	chr15:91473059-91473292
chr15	91473091	cg18724928	chr15:91473059-91473292
chr15	91473103	cg18472881	chr15:91473059-91473292
chr15	91473291	cg03291024	chr15:91473059-91473292
chr15	93616943	cg23754924	chr15:93616943-93617081
chr15	93616950	cg20122635	chr15:93616943-93617081
chr15	93616959	cg23013968	chr15:93616943-93617081
chr15	93616966	cg08119553	chr15:93616943-93617081
chr15	93617030	cg17896927	chr15:93616943-93617081
chr15	93617065	cg17633234	chr15:93616943-93617081
chr15	93617080	cg04340651	chr15:93616943-93617081
chr15	96886238	cg18761422	chr15:96886238-96886398
chr15	96886397	cg17454263	chr15:96886238-96886398
chr15	96895183	cg25052312	chr15:96895183-96895342
chr15	96895341	cg24033871	chr15:96895183-96895342
chr15	96906732	cg20889818	chr15:96906732-96906860
chr15	96906859	cg17982497	chr15:96906732-96906860
chr15	96960987	cg26920902	chr15:96960987-96961055
chr15	96961054	cg03298437	chr15:96960987-96961055
chr16	374924	cg27549619	chr16:374924-374989
chr16	374988	cg01045337	chr16:374924-374989
chr16	1392588	cg06759097	chr16:1392588-1392742
chr16	1392741	cg03456797	chr16:1392588-1392742
chr16	1832656	cg02571725	chr16:1832656-1832755
chr16	1832675	cg07610776	chr16:1832656-1832755
chr16	1832709	cg03700218	chr16:1832656-1832755
chr16	1832733	cg06391926	chr16:1832656-1832755
chr16	1832752	cg26627898	chr16:1832656-1832755
chr16	1832754	cg04680833	chr16:1832656-1832755
chr16	1875963	cg16270890	chr16:1875963-1875968
chr16	1875967	cg09274113	chr16:1875963-1875968
chr16	2015448	cg01710112	chr16:2015448-2015451
chr16	2015450	cg14439210	chr16:2015448-2015451
chr16	2892766	cg01006802	chr16:2892766-2892810
chr16	2892769	cg03625141	chr16:2892766-2892810
chr16	2892782	cg27137258	chr16:2892766-2892810
chr16	2892809	cg10448227	chr16:2892766-2892810
chr16	3014898	cg22744680	chr16:3014898-3015093
chr16	3015092	cg04343407	chr16:3014898-3015093
chr16	3202609	cg06396762	chr16:3202609-3202852
chr16	3202851	cg03001711	chr16:3202609-3202852
chr16	3221355	cg13899478	chr16:3221355-3221467
chr16	3221466	cg26525342	chr16:3221355-3221467
chr16	4233131	cg26781303	chr16:4233131-4233247
chr16	4233246	cg05006755	chr16:4233131-4233247
chr16	10970801	cg26239233	chr16:10970801-10971192
chr16	10970960	cg08985333	chr16:10970801-10971192
chr16	10971105	cg09015246	chr16:10970801-10971192
chr16	10971191	cg01351032	chr16:10970801-10971192
chr16	11327053	cg05130115	chr16:11327053-11327371
chr16	11327141	cg00933696	chr16:11327053-11327371
chr16	11327370	cg06742469	chr16:11327053-11327371
chr16	15744397	cg08618981	chr16:15744397-15744640
chr16	15744639	cg05040891	chr16:15744397-15744640
chr16	27215281	cg00636124	chr16:27215281-27215307
chr16	27215306	cg24705286	chr16:27215281-27215307
chr16	29674487	cg11432797	chr16:29674487-29674619
chr16	29674618	cg03549705	chr16:29674487-29674619
chr16	29674903	cg16644366	chr16:29674903-29675215
chr16	29674959	cg08480068	chr16:29674903-29675215
chr16	29674972	cg26769927	chr16:29674903-29675215
chr16	29675160	cg26691434	chr16:29674903-29675215
chr16	29675214	cg10126903	chr16:29674903-29675215
chr16	29675846	cg23083984	chr16:29675846-29676072
chr16	29676003	cg02030929	chr16:29675846-29676072
chr16	29676071	cg01681367	chr16:29675846-29676072
chr16	30075511	cg00300822	chr16:30075511-30075518
chr16	30075517	cg01986682	chr16:30075511-30075518
chr16	30483996	cg10522125	chr16:30483996-30484219
chr16	30484218	cg14176836	chr16:30483996-30484219
chr16	31214307	cg08730348	chr16:31214307-31214402
chr16	31214335	cg05214748	chr16:31214307-31214402
chr16	31214346	cg05907835	chr16:31214307-31214402
chr16	31214401	cg15468095	chr16:31214307-31214402
chr16	54969051	cg06993307	chr16:54969051-54969147
chr16	54969146	cg27327911	chr16:54969051-54969147
chr16	54971007	cg12492345	chr16:54971007-54971019
chr16	54971018	cg04153740	chr16:54971007-54971019
chr16	56224782	cg00866976	chr16:56224782-56224794
chr16	56224793	cg10273340	chr16:56224782-56224794
chr16	57219756	cg05418736	chr16:57219756-57219802
chr16	57219801	cg03104758	chr16:57219756-57219802
chr16	58033649	cg04411841	chr16:58033649-58033899
chr16	58033710	cg08230658	chr16:58033649-58033899
chr16	58033898	cg10178960	chr16:58033649-58033899
chr16	58426263	cg02655227	chr16:58426263-58426332
chr16	58426274	cg26851141	chr16:58426263-58426332
chr16	58426331	cg03919836	chr16:58426263-58426332
chr16	58768320	cg10055227	chr16:58768320-58768328
chr16	58768327	cg08950929	chr16:58768320-58768328
chr16	66462184	cg12277495	chr16:66462184-66462308
chr16	66462307	cg08288561	chr16:66462184-66462308
chr16	66637919	cg16335762	chr16:66637919-66637928
chr16	66637927	cg01434608	chr16:66637919-66637928
chr16	66638293	cg23297477	chr16:66638293-66638600
chr16	66638320	cg00355909	chr16:66638293-66638600
chr16	66638396	cg08601917	chr16:66638293-66638600
chr16	66638407	cg06445928	chr16:66638293-66638600
chr16	66638412	cg09233013	chr16:66638293-66638600
chr16	66638433	cg26560414	chr16:66638293-66638600
chr16	66638438	cg08682544	chr16:66638293-66638600
chr16	66638599	cg03860859	chr16:66638293-66638600
chr16	67197129	cg18705279	chr16:67197129-67197397
chr16	67197150	cg09030672	chr16:67197129-67197397
chr16	67197180	cg05436064	chr16:67197129-67197397
chr16	67197186	cg07816687	chr16:67197129-67197397
chr16	67197396	cg23414876	chr16:67197129-67197397
chr16	68344680	cg26561196	chr16:68344680-68344862
chr16	68344779	cg06089844	chr16:68344680-68344862
chr16	68344786	cg26492318	chr16:68344680-68344862
chr16	68344861	cg26796563	chr16:68344680-68344862
chr16	69760758	cg10708675	chr16:69760758-69760879
chr16	69760850	cg07277869	chr16:69760758-69760879
chr16	69760878	cg19194454	chr16:69760758-69760879
chr16	72821353	cg02246055	chr16:72821353-72821666
chr16	72821498	cg08512490	chr16:72821353-72821666
chr16	72821566	cg16630989	chr16:72821353-72821666
chr16	72821665	cg04814450	chr16:72821353-72821666
chr16	73096842	cg00024494	chr16:73096842-73097143
chr16	73096889	cg15334372	chr16:73096842-73097143
chr16	73096894	cg04990190	chr16:73096842-73097143
chr16	73096966	cg00604454	chr16:73096842-73097143
chr16	73097057	cg08144675	chr16:73096842-73097143
chr16	73097142	cg27570661	chr16:73096842-73097143
chr16	73098174	cg27359566	chr16:73098174-73098357
chr16	73098356	cg02424365	chr16:73098174-73098357
chr16	84327808	cg23865698	chr16:84327808-84327870
chr16	84327869	cg01264765	chr16:84327808-84327870
chr16	88769854	cg07644807	chr16:88769854-88769971
chr16	88769970	cg07549381	chr16:88769854-88769971
chr16	89006335	cg12829360	chr16:89006335-89006456
chr16	89006367	cg26810779	chr16:89006335-89006456
chr16	89006455	cg05702747	chr16:89006335-89006456
chr17	1626509	cg09433910	chr17:1626509-1626576
chr17	1626575	cg10080732	chr17:1626509-1626576
chr17	1959121	cg25520679	chr17:1959121-1959133
chr17	1959124	cg17029019	chr17:1959121-1959133
chr17	1959132	cg23882658	chr17:1959121-1959133
chr17	4802906	cg14482741	chr17:4802906-4803054
chr17	4802981	cg20814095	chr17:4802906-4803054
chr17	4803053	cg21071097	chr17:4802906-4803054
chr17	7621545	cg25000600	chr17:7621545-7621576
chr17	7621575	cg07711099	chr17:7621545-7621576
chr17	7905636	cg14425294	chr17:7905636-7905841
chr17	7905704	cg25578028	chr17:7905636-7905841
chr17	7905840	cg16811108	chr17:7905636-7905841
chr17	8022237	cg12199378	chr17:8022237-8022291
chr17	8022290	cg09622941	chr17:8022237-8022291
chr17	8067759	cg25479708	chr17:8067759-8067777
chr17	8067776	cg05247640	chr17:8067759-8067777
chr17	8868541	cg08269742	chr17:8868541-8868835
chr17	8868669	cg18923721	chr17:8868541-8868835
chr17	8868688	cg04916523	chr17:8868541-8868835
chr17	8868834	cg18470295	chr17:8868541-8868835
chr17	10102439	cg24513224	chr17:10102439-10102559
chr17	10102558	cg13991233	chr17:10102439-10102559
chr17	16256937	cg21325732	chr17:16256937-16256991
chr17	16256974	cg23401912	chr17:16256937-16256991
chr17	16256990	cg13180678	chr17:16256937-16256991
chr17	16284304	cg01286555	chr17:16284304-16284415
chr17	16284307	cg27351675	chr17:16284304-16284415
chr17	16284324	cg24668364	chr17:16284304-16284415
chr17	16284362	cg25745651	chr17:16284304-16284415
chr17	16284414	cg25692892	chr17:16284304-16284415
chr17	26577636	cg19118751	chr17:26577636-26577714
chr17	26577713	cg23756173	chr17:26577636-26577714
chr17	26926841	cg22465736	chr17:26926841-26926869
chr17	26926868	cg17960080	chr17:26926841-26926869
chr17	27038664	cg19462352	chr17:27038664-27039121
chr17	27038686	cg24841318	chr17:27038664-27039121
chr17	27038861	cg02685896	chr17:27038664-27039121
chr17	27038886	cg14676825	chr17:27038664-27039121
chr17	27039032	cg03049691	chr17:27038664-27039121
chr17	27039058	cg10495754	chr17:27038664-27039121
chr17	27039120	cg07585069	chr17:27038664-27039121
chr17	27054042	cg14382933	chr17:27054042-27054112
chr17	27054058	cg04213121	chr17:27054042-27054112
chr17	27054111	cg02662840	chr17:27054042-27054112
chr17	27940404	cg14215472	chr17:27940404-27940510
chr17	27940509	cg21101720	chr17:27940404-27940510
chr17	28443756	cg03837627	chr17:28443756-28444057
chr17	28443770	cg13770529	chr17:28443756-28444057
chr17	28443852	cg25346576	chr17:28443756-28444057
chr17	28443892	cg07855056	chr17:28443756-28444057
chr17	28443962	cg14888846	chr17:28443756-28444057
chr17	28444044	cg24102938	chr17:28443756-28444057
chr17	28444056	cg24675879	chr17:28443756-28444057
chr17	30677138	cg08209724	chr17:30677138-30677377
chr17	30677219	cg20017464	chr17:30677138-30677377
chr17	30677311	cg01395672	chr17:30677138-30677377
chr17	30677336	cg06168050	chr17:30677138-30677377
chr17	30677376	cg10113872	chr17:30677138-30677377
chr17	32964596	cg17276853	chr17:32964596-32964616
chr17	32964615	cg16065538	chr17:32964596-32964616
chr17	33288330	cg17582259	chr17:33288330-33288545
chr17	33288337	cg11221508	chr17:33288330-33288545
chr17	33288421	cg06069179	chr17:33288330-33288545
chr17	33288471	cg25029315	chr17:33288330-33288545
chr17	33288482	cg10470447	chr17:33288330-33288545
chr17	33288544	cg00367659	chr17:33288330-33288545
chr17	33700747	cg14380270	chr17:33700747-33700802
chr17	33700757	cg01348733	chr17:33700747-33700802
chr17	33700759	cg18608369	chr17:33700747-33700802
chr17	33700801	cg05224998	chr17:33700747-33700802
chr17	33701321	cg18108623	chr17:33701321-33701530
chr17	33701350	cg03668718	chr17:33701321-33701530
chr17	33701353	cg11309496	chr17:33701321-33701530
chr17	33701529	cg13341380	chr17:33701321-33701530
chr17	33814359	cg20429250	chr17:33814359-33814818
chr17	33814470	cg25951501	chr17:33814359-33814818
chr17	33814596	cg07257441	chr17:33814359-33814818
chr17	33814817	cg14809705	chr17:33814359-33814818
chr17	33815432	cg22763680	chr17:33815432-33815524
chr17	33815451	cg06551997	chr17:33815432-33815524
chr17	33815523	cg04616544	chr17:33815432-33815524
chr17	35078971	cg23876285	chr17:35078971-35079062
chr17	35079061	cg27614319	chr17:35078971-35079062
chr17	35300868	cg04636269	chr17:35300868-35300875
chr17	35300874	cg04588165	chr17:35300868-35300875
chr17	37617704	cg08170745	chr17:37617704-37617708
chr17	37617707	cg06862673	chr17:37617704-37617708
chr17	37760198	cg07960154	chr17:37760198-37760360
chr17	37760359	cg20153196	chr17:37760198-37760360
chr17	38020644	cg27613455	chr17:38020644-38020668
chr17	38020667	cg15637191	chr17:38020644-38020668
chr17	40439433	cg20388732	chr17:40439433-40439629
chr17	40439492	cg03001305	chr17:40439433-40439629
chr17	40439501	cg06357561	chr17:40439433-40439629
chr17	40439628	cg15774391	chr17:40439433-40439629
chr17	40440904	cg03313364	chr17:40440904-40441156
chr17	40440916	cg14042635	chr17:40440904-40441156
chr17	40441155	cg13380204	chr17:40440904-40441156
chr17	40719582	cg10545644	chr17:40719582-40719655
chr17	40719620	cg15667495	chr17:40719582-40719655
chr17	40719654	cg20724073	chr17:40719582-40719655
chr17	40936658	cg16265599	chr17:40936658-40936768
chr17	40936767	cg16695758	chr17:40936658-40936768
chr17	41364007	cg18222083	chr17:41364007-41364122
chr17	41364121	cg04482110	chr17:41364007-41364122
chr17	42084612	cg00483503	chr17:42084612-42084783
chr17	42084782	cg11952315	chr17:42084612-42084783
chr17	42092187	cg18801599	chr17:42092187-42092489
chr17	42092247	cg24638647	chr17:42092187-42092489
chr17	42092315	cg27116819	chr17:42092187-42092489
chr17	42092370	cg08372947	chr17:42092187-42092489
chr17	42092403	cg06511389	chr17:42092187-42092489
chr17	42092431	cg12259256	chr17:42092187-42092489
chr17	42092450	cg13847066	chr17:42092187-42092489
chr17	42092472	cg01635193	chr17:42092187-42092489
chr17	42092488	cg25868286	chr17:42092187-42092489
chr17	42200988	cg17842157	chr17:42200988-42201020
chr17	42200994	cg16434002	chr17:42200988-42201020
chr17	42201019	cg19774624	chr17:42200988-42201020
chr17	44896877	cg13998093	chr17:44896877-44897025
chr17	44896923	cg02017282	chr17:44896877-44897025
chr17	44897024	cg15237742	chr17:44896877-44897025
chr17	46507763	cg14233507	chr17:46507763-46507778
chr17	46507777	cg16789104	chr17:46507763-46507778
chr17	46671244	cg02712075	chr17:46671244-46671333
chr17	46671293	cg10153335	chr17:46671244-46671333
chr17	46671298	cg02293936	chr17:46671244-46671333
chr17	46671332	cg24626312	chr17:46671244-46671333
chr17	46674438	cg26279336	chr17:46674438-46674515
chr17	46674514	cg11352083	chr17:46674438-46674515
chr17	47073849	cg24453819	chr17:47073849-47073995
chr17	47073969	cg01384163	chr17:47073849-47073995
chr17	47073994	cg22896991	chr17:47073849-47073995
chr17	47074647	cg16449699	chr17:47074647-47074714
chr17	47074655	cg17217189	chr17:47074647-47074714
chr17	47074670	cg13877465	chr17:47074647-47074714
chr17	47074673	cg23825688	chr17:47074647-47074714
chr17	47074713	cg10251328	chr17:47074647-47074714
chr17	47755325	cg13545763	chr17:47755325-47755354
chr17	47755353	cg16054451	chr17:47755325-47755354
chr17	48194835	cg04650899	chr17:48194835-48194940
chr17	48194939	cg22655521	chr17:48194835-48194940
chr17	48351821	cg01734062	chr17:48351821-48352009
chr17	48352008	cg25949363	chr17:48351821-48352009
chr17	53341098	cg25534244	chr17:53341098-53341244
chr17	53341243	cg15833843	chr17:53341098-53341244
chr17	56327168	cg09053366	chr17:56327168-56327262
chr17	56327261	cg04524173	chr17:56327168-56327262
chr17	56405948	cg12937434	chr17:56405948-56406295
chr17	56405967	cg11638071	chr17:56405948-56406295
chr17	56406118	cg21903817	chr17:56405948-56406295
chr17	56406294	cg12117658	chr17:56405948-56406295
chr17	57970021	cg04973632	chr17:57970021-57970076
chr17	57970058	cg18210730	chr17:57970021-57970076
chr17	57970075	cg10997002	chr17:57970021-57970076
chr17	59480470	cg01438365	chr17:59480470-59480731
chr17	59480674	cg21389753	chr17:59480470-59480731
chr17	59480730	cg07095230	chr17:59480470-59480731
chr17	61699755	cg10535017	chr17:61699755-61699846
chr17	61699762	cg06958686	chr17:61699755-61699846
chr17	61699771	cg03376183	chr17:61699755-61699846
chr17	61699788	cg02126098	chr17:61699755-61699846
chr17	61699845	cg24777868	chr17:61699755-61699846
chr17	61778366	cg04380519	chr17:61778366-61778551
chr17	61778515	cg07836815	chr17:61778366-61778551
chr17	61778550	cg04918402	chr17:61778366-61778551
chr17	61921086	cg07362569	chr17:61921086-61921166
chr17	61921165	cg00945038	chr17:61921086-61921166
chr17	65374049	cg19419993	chr17:65374049-65374073
chr17	65374072	cg01927887	chr17:65374049-65374073
chr17	66286298	cg17916916	chr17:66286298-66286395
chr17	66286371	cg10509187	chr17:66286298-66286395
chr17	66286394	cg02227503	chr17:66286298-66286395
chr17	73749654	cg11223622	chr17:73749654-73749695
chr17	73749694	cg16916914	chr17:73749654-73749695
chr17	76125152	cg12897947	chr17:76125152-76125212
chr17	76125211	cg11104418	chr17:76125152-76125212
chr17	76126301	cg00447208	chr17:76126301-76126887
chr17	76126449	cg08470991	chr17:76126301-76126887
chr17	76126490	cg01246266	chr17:76126301-76126887
chr17	76126702	cg03190661	chr17:76126301-76126887
chr17	76126886	cg20943461	chr17:76126301-76126887
chr17	76128481	cg04947157	chr17:76128481-76128684
chr17	76128522	cg11493223	chr17:76128481-76128684
chr17	76128531	cg18901278	chr17:76128481-76128684
chr17	76128556	cg24988684	chr17:76128481-76128684
chr17	76128621	cg02911077	chr17:76128481-76128684
chr17	76128634	cg03742808	chr17:76128481-76128684
chr17	76128676	cg16214492	chr17:76128481-76128684
chr17	76128683	cg12798338	chr17:76128481-76128684
chr17	78518573	cg00815931	chr17:78518573-78518614
chr17	78518613	cg03172060	chr17:78518573-78518614
chr17	79259040	cg07003587	chr17:79259040-79259700
chr17	79259283	cg08224920	chr17:79259040-79259700
chr17	79259383	cg14345572	chr17:79259040-79259700
chr17	79259536	cg16863795	chr17:79259040-79259700
chr17	79259699	cg20552468	chr17:79259040-79259700
chr17	80186266	cg04184297	chr17:80186266-80186337
chr17	80186273	cg14417329	chr17:80186266-80186337
chr17	80186275	cg08296680	chr17:80186266-80186337
chr17	80186336	cg14654468	chr17:80186266-80186337
chr17	80273969	cg03677492	chr17:80273969-80274001
chr17	80274000	cg06692929	chr17:80273969-80274001
chr17	80358850	cg25490145	chr17:80358850-80358877
chr17	80358876	cg21465176	chr17:80358850-80358877
chr17	80407379	cg09419005	chr17:80407379-80407780
chr17	80407590	cg27215100	chr17:80407379-80407780
chr17	80407749	cg27381584	chr17:80407379-80407780
chr17	80407779	cg08040471	chr17:80407379-80407780
chr17	80415722	cg09651496	chr17:80415722-80415819
chr17	80415818	cg18538270	chr17:80415722-80415819
chr17	81006485	cg14106046	chr17:81006485-81006498
chr17	81006497	cg01826354	chr17:81006485-81006498
chr18	13136340	cg00430895	chr18:13136340-13136427
chr18	13136426	cg19174643	chr18:13136340-13136427
chr18	20513099	cg02863476	chr18:20513099-20513121
chr18	20513120	cg15770728	chr18:20513099-20513121
chr18	22929205	cg21183523	chr18:22929205-22929408
chr18	22929407	cg12338097	chr18:22929205-22929408
chr18	29265840	cg07027513	chr18:29265840-29265843
chr18	29265842	cg02930996	chr18:29265840-29265843
chr18	44526700	cg12171183	chr18:44526700-44526868
chr18	44526707	cg06198398	chr18:44526700-44526868
chr18	44526743	cg20469799	chr18:44526700-44526868
chr18	44526756	cg05498007	chr18:44526700-44526868
chr18	44526867	cg05529506	chr18:44526700-44526868
chr18	47018917	cg19432393	chr18:47018917-47018948
chr18	47018947	cg19857457	chr18:47018917-47018948
chr18	51750159	cg11718707	chr18:51750159-51750163
chr18	51750162	cg27567880	chr18:51750159-51750163
chr18	51884971	cg18774755	chr18:51884971-51885031
chr18	51884975	cg23517607	chr18:51884971-51885031
chr18	51884982	cg05741611	chr18:51884971-51885031
chr18	51884989	cg25756869	chr18:51884971-51885031
chr18	51885030	cg15841212	chr18:51884971-51885031
chr18	55108852	cg10835584	chr18:55108852-55108948
chr18	55108947	cg16941302	chr18:55108852-55108948
chr19	633655	cg17913676	chr19:633655-633786
chr19	633657	cg22598233	chr19:633655-633786
chr19	633677	cg17299957	chr19:633655-633786
chr19	633735	cg10211518	chr19:633655-633786
chr19	633770	cg12184049	chr19:633655-633786
chr19	633785	cg23000464	chr19:633655-633786
chr19	1074727	cg02753354	chr19:1074727-1074927
chr19	1074926	cg19617213	chr19:1074727-1074927
chr19	1401767	cg02966153	chr19:1401767-1401782
chr19	1401775	cg04260368	chr19:1401767-1401782
chr19	1401781	cg27317433	chr19:1401767-1401782
chr19	2290022	cg22112051	chr19:2290022-2290025
chr19	2290024	cg24321347	chr19:2290022-2290025
chr19	3178413	cg02716776	chr19:3178413-3178956
chr19	3178512	cg02996471	chr19:3178413-3178956
chr19	3178742	cg27121758	chr19:3178413-3178956
chr19	3178759	cg20583073	chr19:3178413-3178956
chr19	3178844	cg20695297	chr19:3178413-3178956
chr19	3178955	cg17518965	chr19:3178413-3178956
chr19	3179364	cg03684062	chr19:3179364-3179742
chr19	3179545	cg04490178	chr19:3179364-3179742
chr19	3179741	cg20781880	chr19:3179364-3179742
chr19	3180708	cg09332091	chr19:3180708-3180816
chr19	3180815	cg02997560	chr19:3180708-3180816
chr19	3687922	cg06358131	chr19:3687922-3688037
chr19	3688036	cg12148647	chr19:3687922-3688037
chr19	3821975	cg06616476	chr19:3821975-3822190
chr19	3822126	cg17117277	chr19:3821975-3822190
chr19	3822189	cg03126579	chr19:3821975-3822190
chr19	4328759	cg06776703	chr19:4328759-4328819
chr19	4328818	cg25528916	chr19:4328759-4328819
chr19	4916593	cg25982880	chr19:4916593-4916984
chr19	4916783	cg18901104	chr19:4916593-4916984
chr19	4916983	cg21311067	chr19:4916593-4916984
chr19	6373461	cg11702455	chr19:6373461-6373628
chr19	6373627	cg23080985	chr19:6373461-6373628
chr19	7741602	cg18732541	chr19:7741602-7741956
chr19	7741732	cg07723365	chr19:7741602-7741956
chr19	7741809	cg03470073	chr19:7741602-7741956
chr19	7741838	cg17661462	chr19:7741602-7741956
chr19	7741955	cg12571879	chr19:7741602-7741956
chr19	9896955	cg20461196	chr19:9896955-9896994
chr19	9896993	cg16124981	chr19:9896955-9896994
chr19	10207170	cg14870062	chr19:10207170-10207192
chr19	10207191	cg16605127	chr19:10207170-10207192
chr19	10380576	cg10375456	chr19:10380576-10380811
chr19	10380810	cg02497902	chr19:10380576-10380811
chr19	10381355	cg26549174	chr19:10381355-10381417
chr19	10381383	cg08427717	chr19:10381355-10381417
chr19	10381393	cg05106269	chr19:10381355-10381417
chr19	10381416	cg12151124	chr19:10381355-10381417
chr19	10381924	cg08607082	chr19:10381924-10382049
chr19	10382048	cg10651168	chr19:10381924-10382049
chr19	11689538	cg27002699	chr19:11689538-11689861
chr19	11689614	cg08599448	chr19:11689538-11689861
chr19	11689649	cg02874942	chr19:11689538-11689861
chr19	11689715	cg04566159	chr19:11689538-11689861
chr19	11689726	cg00487737	chr19:11689538-11689861
chr19	11689813	cg01602621	chr19:11689538-11689861
chr19	11689855	cg03302259	chr19:11689538-11689861
chr19	11689860	cg26570683	chr19:11689538-11689861
chr19	13124604	cg08420572	chr19:13124604-13125171
chr19	13124691	cg03675258	chr19:13124604-13125171
chr19	13124776	cg24102622	chr19:13124604-13125171
chr19	13124960	cg25716814	chr19:13124604-13125171
chr19	13125084	cg20454073	chr19:13124604-13125171
chr19	13125170	cg27304533	chr19:13124604-13125171
chr19	13208349	cg13465946	chr19:13208349-13208600
chr19	13208599	cg02297936	chr19:13208349-13208600
chr19	13209485	cg09331335	chr19:13209485-13209549
chr19	13209548	cg00689651	chr19:13209485-13209549
chr19	13209901	cg12650490	chr19:13209901-13209982
chr19	13209981	cg09761040	chr19:13209901-13209982
chr19	13215292	cg22463795	chr19:13215292-13215369
chr19	13215368	cg22436086	chr19:13215292-13215369
chr19	13947469	cg06606386	chr19:13947469-13947647
chr19	13947473	cg11429044	chr19:13947469-13947647
chr19	13947646	cg07706375	chr19:13947469-13947647
chr19	14260587	cg04416414	chr19:14260587-14260592
chr19	14260591	cg14565903	chr19:14260587-14260592
chr19	14550846	cg03087897	chr19:14550846-14551000
chr19	14550855	cg20468939	chr19:14550846-14551000
chr19	14550997	cg11550234	chr19:14550846-14551000
chr19	14550999	cg00880290	chr19:14550846-14551000
chr19	16394499	cg24361291	chr19:16394499-16394575
chr19	16394574	cg11762018	chr19:16394499-16394575
chr19	16999576	cg05211836	chr19:16999576-16999669
chr19	16999614	cg08066035	chr19:16999576-16999669
chr19	16999641	cg08067617	chr19:16999576-16999669
chr19	16999668	cg14753355	chr19:16999576-16999669
chr19	17439877	cg24192660	chr19:17439877-17439939
chr19	17439938	cg07086492	chr19:17439877-17439939
chr19	17501938	cg15110900	chr19:17501938-17501970
chr19	17501969	cg15787604	chr19:17501938-17501970
chr19	17531148	cg14147105	chr19:17531148-17531240
chr19	17531239	cg00695561	chr19:17531148-17531240
chr19	17634071	cg08528778	chr19:17634071-17634173
chr19	17634108	cg14041069	chr19:17634071-17634173
chr19	17634172	cg06305609	chr19:17634071-17634173
chr19	17862104	cg08206267	chr19:17862104-17862386
chr19	17862130	cg02380521	chr19:17862104-17862386
chr19	17862150	cg24783510	chr19:17862104-17862386
chr19	17862210	cg11737334	chr19:17862104-17862386
chr19	17862385	cg22317846	chr19:17862104-17862386
chr19	17958633	cg10357657	chr19:17958633-17959083
chr19	17958647	cg04916091	chr19:17958633-17959083
chr19	17958736	cg05635754	chr19:17958633-17959083
chr19	17958825	cg27035251	chr19:17958633-17959083
chr19	17958892	cg17423207	chr19:17958633-17959083
chr19	17958905	cg08130179	chr19:17958633-17959083
chr19	17958937	cg21988119	chr19:17958633-17959083
chr19	17958956	cg02285920	chr19:17958633-17959083
chr19	17958961	cg03491584	chr19:17958633-17959083
chr19	17959046	cg01089639	chr19:17958633-17959083
chr19	17959082	cg04557677	chr19:17958633-17959083
chr19	18539756	cg10790698	chr19:18539756-18539844
chr19	18539841	cg13331354	chr19:18539756-18539844
chr19	18539843	cg18547371	chr19:18539756-18539844
chr19	19174709	cg23474268	chr19:19174709-19174768
chr19	19174731	cg13423282	chr19:19174709-19174768
chr19	19174762	cg08332492	chr19:19174709-19174768
chr19	19174767	cg18420266	chr19:19174709-19174768
chr19	19314328	cg23542284	chr19:19314328-19314335
chr19	19314334	cg10845251	chr19:19314328-19314335
chr19	19729716	cg08614301	chr19:19729716-19729733
chr19	19729732	cg23158811	chr19:19729716-19729733
chr19	30215101	cg06602333	chr19:30215101-30215234
chr19	30215233	cg22030457	chr19:30215101-30215234
chr19	31843948	cg21501525	chr19:31843948-31844183
chr19	31844056	cg04603391	chr19:31843948-31844183
chr19	31844182	cg18614381	chr19:31843948-31844183
chr19	33793141	cg21547190	chr19:33793141-33793162
chr19	33793146	cg19556438	chr19:33793141-33793162
chr19	33793161	cg15709087	chr19:33793141-33793162
chr19	35225464	cg03288419	chr19:35225464-35225508
chr19	35225507	cg07690098	chr19:35225464-35225508
chr19	36233297	cg12967050	chr19:36233297-36233448
chr19	36233324	cg16927606	chr19:36233297-36233448
chr19	36233380	cg15139596	chr19:36233297-36233448
chr19	36233447	cg16911583	chr19:36233297-36233448
chr19	36909831	cg13252583	chr19:36909831-36909914
chr19	36909913	cg09257332	chr19:36909831-36909914
chr19	38852805	cg01112965	chr19:38852805-38853054
chr19	38853053	cg13654902	chr19:38852805-38853054
chr19	38878861	cg05923184	chr19:38878861-38878921
chr19	38878920	cg25922163	chr19:38878861-38878921
chr19	41197106	cg19643921	chr19:41197106-41197167
chr19	41197166	cg04312358	chr19:41197106-41197167
chr19	41857198	cg15726807	chr19:41857198-41857251
chr19	41857250	cg13342441	chr19:41857198-41857251
chr19	42636639	cg01027750	chr19:42636639-42637138
chr19	42636811	cg20508523	chr19:42636639-42637138
chr19	42636817	cg13990355	chr19:42636639-42637138
chr19	42636978	cg06419476	chr19:42636639-42637138
chr19	42637137	cg21608489	chr19:42636639-42637138
chr19	42680445	cg12494180	chr19:42680445-42680535
chr19	42680534	cg25694397	chr19:42680445-42680535
chr19	42703609	cg14013103	chr19:42703609-42703853
chr19	42703763	cg11721464	chr19:42703609-42703853
chr19	42703852	cg14189583	chr19:42703609-42703853
chr19	44716600	cg13712476	chr19:44716600-44716635
chr19	44716634	cg05012551	chr19:44716600-44716635
chr19	45970962	cg22369048	chr19:45970962-45970966
chr19	45970965	cg10168687	chr19:45970962-45970966
chr19	46996516	cg10400652	chr19:46996516-46996714
chr19	46996713	cg23928165	chr19:46996516-46996714
chr19	47925344	cg17772543	chr19:47925344-47925426
chr19	47925358	cg04103070	chr19:47925344-47925426
chr19	47925425	cg22933807	chr19:47925344-47925426
chr19	48833410	cg10338830	chr19:48833410-48833560
chr19	48833535	cg06350544	chr19:48833410-48833560
chr19	48833559	cg17315219	chr19:48833410-48833560
chr19	49991488	cg25350122	chr19:49991488-49991518
chr19	49991517	cg02048674	chr19:49991488-49991518
chr19	50037661	cg22840219	chr19:50037661-50037881
chr19	50037880	cg18224395	chr19:50037661-50037881
chr19	50096791	cg15022387	chr19:50096791-50096877
chr19	50096876	cg00458016	chr19:50096791-50096877
chr19	52674958	cg09776910	chr19:52674958-52674968
chr19	52674967	cg21485898	chr19:52674958-52674968
chr19	54410030	cg24090202	chr19:54410030-54410306
chr19	54410103	cg08193910	chr19:54410030-54410306
chr19	54410160	cg08263099	chr19:54410030-54410306
chr19	54410305	cg02660823	chr19:54410030-54410306
chr19	55919673	cg25492620	chr19:55919673-55919837
chr19	55919815	cg08704843	chr19:55919673-55919837
chr19	55919836	cg00035623	chr19:55919673-55919837
chr2	10443632	cg13154104	chr2:10443632-10443640
chr2	10443639	cg12346749	chr2:10443632-10443640
chr2	11606945	cg17726575	chr2:11606945-11607043
chr2	11607042	cg23214755	chr2:11606945-11607043
chr2	19551750	cg07531268	chr2:19551750-19551861
chr2	19551789	cg12619940	chr2:19551750-19551861
chr2	19551860	cg17097782	chr2:19551750-19551861
chr2	20251350	cg21788624	chr2:20251350-20251362
chr2	20251361	cg14971810	chr2:20251350-20251362
chr2	20866231	cg21039778	chr2:20866231-20866400
chr2	20866242	cg19113641	chr2:20866231-20866400
chr2	20866261	cg12266953	chr2:20866231-20866400
chr2	20866399	cg07966910	chr2:20866231-20866400
chr2	24232856	cg08134053	chr2:24232856-24232892
chr2	24232865	cg02687055	chr2:24232856-24232892
chr2	24232884	cg13259296	chr2:24232856-24232892
chr2	24232886	cg15871441	chr2:24232856-24232892
chr2	24232889	cg23220551	chr2:24232856-24232892
chr2	24232891	cg09066338	chr2:24232856-24232892
chr2	25142229	cg21151432	chr2:25142229-25142474
chr2	25142391	cg17644208	chr2:25142229-25142474
chr2	25142473	cg08599266	chr2:25142229-25142474
chr2	25500046	cg08485187	chr2:25500046-25500126
chr2	25500125	cg13558695	chr2:25500046-25500126
chr2	26395824	cg22470850	chr2:26395824-26395860
chr2	26395833	cg17129645	chr2:26395824-26395860
chr2	26395859	cg11062418	chr2:26395824-26395860
chr2	26468218	cg20517616	chr2:26468218-26468347
chr2	26468324	cg16059541	chr2:26468218-26468347
chr2	26468346	cg26119090	chr2:26468218-26468347
chr2	27486031	cg23151303	chr2:27486031-27486123
chr2	27486061	cg10629682	chr2:27486031-27486123
chr2	27486122	cg03023068	chr2:27486031-27486123
chr2	38977782	cg25542907	chr2:38977782-38977958
chr2	38977957	cg01840575	chr2:38977782-38977958
chr2	45159457	cg26648203	chr2:45159457-45159505
chr2	45159504	cg02183025	chr2:45159457-45159505
chr2	45168819	cg26491213	chr2:45168819-45168925
chr2	45168921	cg05740609	chr2:45168819-45168925
chr2	45168924	cg22437074	chr2:45168819-45168925
chr2	45233528	cg24887265	chr2:45233528-45233774
chr2	45233634	cg09019410	chr2:45233528-45233774
chr2	45233773	cg23413809	chr2:45233528-45233774
chr2	47169026	cg04574383	chr2:47169026-47169300
chr2	47169120	cg24086158	chr2:47169026-47169300
chr2	47169181	cg24039019	chr2:47169026-47169300
chr2	47169188	cg16590546	chr2:47169026-47169300
chr2	47169299	cg19622755	chr2:47169026-47169300
chr2	48132877	cg22071344	chr2:48132877-48132881
chr2	48132880	cg14286665	chr2:48132877-48132881
chr2	55276306	cg11412766	chr2:55276306-55276517
chr2	55276456	cg14054343	chr2:55276306-55276517
chr2	55276516	cg01555122	chr2:55276306-55276517
chr2	62932961	cg07645888	chr2:62932961-62932968
chr2	62932965	cg09725766	chr2:62932961-62932968
chr2	62932967	cg01343206	chr2:62932961-62932968
chr2	63274615	cg15732840	chr2:63274615-63274858
chr2	63274709	cg19177627	chr2:63274615-63274858
chr2	63274857	cg15402210	chr2:63274615-63274858
chr2	63277208	cg14371636	chr2:63277208-63277278
chr2	63277222	cg22441310	chr2:63277208-63277278
chr2	63277274	cg00374224	chr2:63277208-63277278
chr2	63277277	cg18966265	chr2:63277208-63277278
chr2	63283967	cg21472506	chr2:63283967-63284133
chr2	63284066	cg23229261	chr2:63283967-63284133
chr2	63284132	cg10122865	chr2:63283967-63284133
chr2	64834280	cg26575450	chr2:64834280-64834431
chr2	64834430	cg03517776	chr2:64834280-64834431
chr2	66654057	cg10806009	chr2:66654057-66654138
chr2	66654137	cg17775091	chr2:66654057-66654138
chr2	66664535	cg07809589	chr2:66664535-66664668
chr2	66664667	cg16927242	chr2:66664535-66664668
chr2	66809923	cg10552446	chr2:66809923-66809986
chr2	66809959	cg08217163	chr2:66809923-66809986
chr2	66809985	cg24105287	chr2:66809923-66809986
chr2	66810570	cg01721569	chr2:66810570-66810607
chr2	66810606	cg02676167	chr2:66810570-66810607
chr2	71134524	cg02322373	chr2:71134524-71134937
chr2	71134586	cg10617784	chr2:71134524-71134937
chr2	71134630	cg01109169	chr2:71134524-71134937
chr2	71134694	cg19907796	chr2:71134524-71134937
chr2	71134791	cg17649293	chr2:71134524-71134937
chr2	71134936	cg18150120	chr2:71134524-71134937
chr2	74425523	cg16367511	chr2:74425523-74425594
chr2	74425580	cg13755546	chr2:74425523-74425594
chr2	74425593	cg21497607	chr2:74425523-74425594
chr2	74685465	cg11286618	chr2:74685465-74685532
chr2	74685517	cg15145873	chr2:74685465-74685532
chr2	74685521	cg12055421	chr2:74685465-74685532
chr2	74685531	cg05591758	chr2:74685465-74685532
chr2	80549579	cg25636665	chr2:80549579-80549798
chr2	80549634	cg24509810	chr2:80549579-80549798
chr2	80549797	cg06607919	chr2:80549579-80549798
chr2	85361959	cg07847030	chr2:85361959-85362031
chr2	85362030	cg17484733	chr2:85361959-85362031
chr2	86423005	cg05107039	chr2:86423005-86423047
chr2	86423046	cg23811061	chr2:86423005-86423047
chr2	96990762	cg24161793	chr2:96990762-96991150
chr2	96990800	cg06909469	chr2:96990762-96991150
chr2	96990858	cg18720905	chr2:96990762-96991150
chr2	96990861	cg17932631	chr2:96990762-96991150
chr2	96990914	cg05497345	chr2:96990762-96991150
chr2	96990982	cg13997864	chr2:96990762-96991150
chr2	96991017	cg11270393	chr2:96990762-96991150
chr2	96991149	cg08983217	chr2:96990762-96991150
chr2	102091129	cg12464048	chr2:102091129-102091203
chr2	102091195	cg01388757	chr2:102091129-102091203
chr2	102091202	cg04415270	chr2:102091129-102091203
chr2	102091607	cg02933362	chr2:102091607-102091657
chr2	102091656	cg27255239	chr2:102091607-102091657
chr2	109647956	cg12671030	chr2:109647956-109647959
chr2	109647958	cg08180070	chr2:109647956-109647959
chr2	111875858	cg18646521	chr2:111875858-111876009
chr2	111875934	cg03171003	chr2:111875858-111876009
chr2	111876008	cg27624162	chr2:111875858-111876009
chr2	111877065	cg11729679	chr2:111877065-111877178
chr2	111877177	cg09907170	chr2:111877065-111877178
chr2	112811924	cg08481119	chr2:112811924-112812131
chr2	112812130	cg04439376	chr2:112811924-112812131
chr2	119599744	cg20627174	chr2:119599744-119599820
chr2	119599748	cg21811143	chr2:119599744-119599820
chr2	119599819	cg21215767	chr2:119599744-119599820
chr2	121010915	cg24857294	chr2:121010915-121010980
chr2	121010979	cg02994216	chr2:121010915-121010980
chr2	127413505	cg04453971	chr2:127413505-127413531
chr2	127413530	cg00014112	chr2:127413505-127413531
chr2	127413936	cg15768103	chr2:127413936-127414109
chr2	127414108	cg19484420	chr2:127413936-127414109
chr2	127414381	cg17848763	chr2:127414381-127414456
chr2	127414455	cg13901526	chr2:127414381-127414456
chr2	127414827	cg24064594	chr2:127414827-127414884
chr2	127414883	cg24772388	chr2:127414827-127414884
chr2	136288564	cg23065468	chr2:136288564-136288700
chr2	136288699	cg08396677	chr2:136288564-136288700
chr2	136743460	cg18110444	chr2:136743460-136743699
chr2	136743579	cg27218212	chr2:136743460-136743699
chr2	136743698	cg14778622	chr2:136743460-136743699
chr2	145281547	cg02146368	chr2:145281547-145281623
chr2	145281622	cg25325588	chr2:145281547-145281623
chr2	162271801	cg06521615	chr2:162271801-162271860
chr2	162271859	cg06747888	chr2:162271801-162271860
chr2	169746895	cg20609092	chr2:169746895-169747228
chr2	169746958	cg14465028	chr2:169746895-169747228
chr2	169746965	cg06971765	chr2:169746895-169747228
chr2	169746998	cg04949346	chr2:169746895-169747228
chr2	169747004	cg17942426	chr2:169746895-169747228
chr2	169747050	cg15237047	chr2:169746895-169747228
chr2	169747119	cg06580318	chr2:169746895-169747228
chr2	169747178	cg06350524	chr2:169746895-169747228
chr2	169747227	cg07224215	chr2:169746895-169747228
chr2	170220063	cg03019033	chr2:170220063-170220130
chr2	170220129	cg25554917	chr2:170220063-170220130
chr2	173099800	cg08900106	chr2:173099800-173099920
chr2	173099919	cg17066470	chr2:173099800-173099920
chr2	175199315	cg17153568	chr2:175199315-175199350
chr2	175199349	cg18609783	chr2:175199315-175199350
chr2	175202397	cg00054771	chr2:175202397-175202556
chr2	175202555	cg02728209	chr2:175202397-175202556
chr2	175208588	cg00178897	chr2:175208588-175208762
chr2	175208594	cg23064609	chr2:175208588-175208762
chr2	175208605	cg15126975	chr2:175208588-175208762
chr2	175208761	cg06973615	chr2:175208588-175208762
chr2	176961552	cg24563197	chr2:176961552-176961754
chr2	176961603	cg13011362	chr2:176961552-176961754
chr2	176961753	cg18669966	chr2:176961552-176961754
chr2	176993089	cg18448949	chr2:176993089-176993212
chr2	176993115	cg03321133	chr2:176993089-176993212
chr2	176993211	cg25423004	chr2:176993089-176993212
chr2	177029921	cg00893471	chr2:177029921-177030172
chr2	177030150	cg05864326	chr2:177029921-177030172
chr2	177030171	cg23547017	chr2:177029921-177030172
chr2	180871780	cg19183433	chr2:180871780-180871810
chr2	180871787	cg21102739	chr2:180871780-180871810
chr2	180871809	cg06548069	chr2:180871780-180871810
chr2	182321354	cg05246303	chr2:182321354-182321497
chr2	182321373	cg25515269	chr2:182321354-182321497
chr2	182321489	cg17265419	chr2:182321354-182321497
chr2	182321496	cg10965575	chr2:182321354-182321497
chr2	185462269	cg01715143	chr2:185462269-185462409
chr2	185462338	cg24166893	chr2:185462269-185462409
chr2	185462397	cg13121699	chr2:185462269-185462409
chr2	185462408	cg11811513	chr2:185462269-185462409
chr2	187713711	cg14145801	chr2:187713711-187713877
chr2	187713876	cg19535896	chr2:187713711-187713877
chr2	187714168	cg18950539	chr2:187714168-187714280
chr2	187714213	cg13135031	chr2:187714168-187714280
chr2	187714279	cg14393114	chr2:187714168-187714280
chr2	201171255	cg17159093	chr2:201171255-201171295
chr2	201171273	cg13972676	chr2:201171255-201171295
chr2	201171294	cg24419828	chr2:201171255-201171295
chr2	201729399	cg20805479	chr2:201729399-201729556
chr2	201729402	cg05313829	chr2:201729399-201729556
chr2	201729414	cg14102272	chr2:201729399-201729556
chr2	201729500	cg02470039	chr2:201729399-201729556
chr2	201729555	cg08400563	chr2:201729399-201729556
chr2	201936323	cg07329149	chr2:201936323-201936470
chr2	201936362	cg11937346	chr2:201936323-201936470
chr2	201936365	cg18143488	chr2:201936323-201936470
chr2	201936430	cg02198983	chr2:201936323-201936470
chr2	201936469	cg11907102	chr2:201936323-201936470
chr2	208989248	cg22399133	chr2:208989248-208989470
chr2	208989324	cg25429719	chr2:208989248-208989470
chr2	208989382	cg23405212	chr2:208989248-208989470
chr2	208989425	cg00018606	chr2:208989248-208989470
chr2	208989469	cg12073779	chr2:208989248-208989470
chr2	209120094	cg16085695	chr2:209120094-209120196
chr2	209120195	cg26105702	chr2:209120094-209120196
chr2	219736167	cg24813176	chr2:219736167-219736313
chr2	219736250	cg23154059	chr2:219736167-219736313
chr2	219736312	cg22344703	chr2:219736167-219736313
chr2	219848333	cg00422120	chr2:219848333-219848374
chr2	219848373	cg00021256	chr2:219848333-219848374
chr2	220381808	cg14527333	chr2:220381808-220381813
chr2	220381812	cg08614334	chr2:220381808-220381813
chr2	223162666	cg14093610	chr2:223162666-223162876
chr2	223162692	cg01790894	chr2:223162666-223162876
chr2	223162797	cg10416206	chr2:223162666-223162876
chr2	223162800	cg13767755	chr2:223162666-223162876
chr2	223162875	cg25596297	chr2:223162666-223162876
chr2	224904626	cg00514407	chr2:224904626-224904725
chr2	224904681	cg08913719	chr2:224904626-224904725
chr2	224904683	cg19715111	chr2:224904626-224904725
chr2	224904724	cg02039815	chr2:224904626-224904725
chr2	233924713	cg22331159	chr2:233924713-233925276
chr2	233924789	cg02935132	chr2:233924713-233925276
chr2	233924801	cg06272010	chr2:233924713-233925276
chr2	233924852	cg16321975	chr2:233924713-233925276
chr2	233924857	cg07178563	chr2:233924713-233925276
chr2	233924923	cg02788013	chr2:233924713-233925276
chr2	233924930	cg00438740	chr2:233924713-233925276
chr2	233925001	cg22029587	chr2:233924713-233925276
chr2	233925030	cg15131282	chr2:233924713-233925276
chr2	233925165	cg13434263	chr2:233924713-233925276
chr2	233925181	cg04126261	chr2:233924713-233925276
chr2	233925275	cg23553480	chr2:233924713-233925276
chr20	1784313	cg18331004	chr20:1784313-1784366
chr20	1784365	cg14424538	chr20:1784313-1784366
chr20	9494987	cg06450650	chr20:9494987-9495131
chr20	9494997	cg09160017	chr20:9494987-9495131
chr20	9495130	cg13219108	chr20:9494987-9495131
chr20	17209431	cg03319752	chr20:17209431-17209612
chr20	17209550	cg24306585	chr20:17209431-17209612
chr20	17209611	cg18223947	chr20:17209431-17209612
chr20	18447905	cg25966128	chr20:18447905-18448031
chr20	18447909	cg14792983	chr20:18447905-18448031
chr20	18447980	cg24973846	chr20:18447905-18448031
chr20	18448030	cg14535006	chr20:18447905-18448031
chr20	25129529	cg05908371	chr20:25129529-25129543
chr20	25129542	cg16265348	chr20:25129529-25129543
chr20	30639990	cg17112155	chr20:30639990-30640165
chr20	30640002	cg11393847	chr20:30639990-30640165
chr20	30640011	cg15382497	chr20:30639990-30640165
chr20	30640022	cg03414321	chr20:30639990-30640165
chr20	30640037	cg00992385	chr20:30639990-30640165
chr20	30640041	cg05876826	chr20:30639990-30640165
chr20	30640121	cg24606935	chr20:30639990-30640165
chr20	30640164	cg08623947	chr20:30639990-30640165
chr20	32308170	cg20588982	chr20:32308170-32308344
chr20	32308201	cg06231372	chr20:32308170-32308344
chr20	32308275	cg25358761	chr20:32308170-32308344
chr20	32308323	cg12297619	chr20:32308170-32308344
chr20	32308343	cg24270031	chr20:32308170-32308344
chr20	33297179	cg01118078	chr20:33297179-33297219
chr20	33297218	cg26204638	chr20:33297179-33297219
chr20	35579338	cg11094122	chr20:35579338-35579482
chr20	35579347	cg09717261	chr20:35579338-35579482
chr20	35579481	cg18861300	chr20:35579338-35579482
chr20	37433745	cg16119522	chr20:37433745-37433804
chr20	37433765	cg26680502	chr20:37433745-37433804
chr20	37433803	cg27377213	chr20:37433745-37433804
chr20	39312290	cg06665391	chr20:39312290-39312435
chr20	39312434	cg09292876	chr20:39312290-39312435
chr20	44993218	cg15433056	chr20:44993218-44993437
chr20	44993233	cg20267922	chr20:44993218-44993437
chr20	44993235	cg02413850	chr20:44993218-44993437
chr20	44993262	cg02666434	chr20:44993218-44993437
chr20	44993287	cg02898206	chr20:44993218-44993437
chr20	44993436	cg01758993	chr20:44993218-44993437
chr20	47895123	cg01946193	chr20:47895123-47895530
chr20	47895131	cg27103685	chr20:47895123-47895530
chr20	47895175	cg15286784	chr20:47895123-47895530
chr20	47895198	cg10461860	chr20:47895123-47895530
chr20	47895299	cg26221280	chr20:47895123-47895530
chr20	47895337	cg10135520	chr20:47895123-47895530
chr20	47895370	cg01512638	chr20:47895123-47895530
chr20	47895381	cg02903601	chr20:47895123-47895530
chr20	47895410	cg12959622	chr20:47895123-47895530
chr20	47895529	cg24448231	chr20:47895123-47895530
chr20	61201022	cg11988036	chr20:61201022-61201167
chr20	61201127	cg08555682	chr20:61201022-61201167
chr20	61201166	cg06793974	chr20:61201022-61201167
chr20	61560373	cg02461114	chr20:61560373-61560631
chr20	61560434	cg02133557	chr20:61560373-61560631
chr20	61560627	cg15680020	chr20:61560373-61560631
chr20	61560630	cg01645295	chr20:61560373-61560631
chr20	62168764	cg14601357	chr20:62168764-62168956
chr20	62168794	cg12983285	chr20:62168764-62168956
chr20	62168809	cg04626878	chr20:62168764-62168956
chr20	62168831	cg17474524	chr20:62168764-62168956
chr20	62168878	cg14010720	chr20:62168764-62168956
chr20	62168955	cg20430807	chr20:62168764-62168956
chr20	62184363	cg06661994	chr20:62184363-62184398
chr20	62184397	cg14281535	chr20:62184363-62184398
chr20	62198872	cg15262954	chr20:62198872-62199191
chr20	62199034	cg17593958	chr20:62198872-62199191
chr20	62199156	cg11779113	chr20:62198872-62199191
chr20	62199181	cg06064964	chr20:62198872-62199191
chr20	62199190	cg09844573	chr20:62198872-62199191
chr20	62369462	cg21849932	chr20:62369462-62369505
chr20	62369504	cg05643964	chr20:62369462-62369505
chr21	30391630	cg03607728	chr21:30391630-30391785
chr21	30391784	cg18001427	chr21:30391630-30391785
chr21	46898048	cg03208198	chr21:46898048-46898138
chr21	46898137	cg20383948	chr21:46898048-46898138
chr22	18257412	cg20234121	chr22:18257412-18257434
chr22	18257414	cg01280609	chr22:18257412-18257434
chr22	18257433	cg03433260	chr22:18257412-18257434
chr22	19754125	cg01697719	chr22:19754125-19754449
chr22	19754251	cg08382235	chr22:19754125-19754449
chr22	19754448	cg21507095	chr22:19754125-19754449
chr22	24372951	cg10150615	chr22:24372951-24372959
chr22	24372958	cg18538332	chr22:24372951-24372959
chr22	24823455	cg08025954	chr22:24823455-24823555
chr22	24823509	cg23763137	chr22:24823455-24823555
chr22	24823514	cg20660269	chr22:24823455-24823555
chr22	24823519	cg02237342	chr22:24823455-24823555
chr22	24823554	cg12793123	chr22:24823455-24823555
chr22	27053596	cg09060275	chr22:27053596-27053768
chr22	27053767	cg19939262	chr22:27053596-27053768
chr22	28198472	cg17326090	chr22:28198472-28198592
chr22	28198591	cg00308159	chr22:28198472-28198592
chr22	30642980	cg23486853	chr22:30642980-30643064
chr22	30643042	cg19131731	chr22:30642980-30643064
chr22	30643063	cg04193415	chr22:30642980-30643064
chr22	37447622	cg17523027	chr22:37447622-37447631
chr22	37447630	cg02165713	chr22:37447622-37447631
chr22	37962569	cg07341609	chr22:37962569-37962638
chr22	37962637	cg15035133	chr22:37962569-37962638
chr22	38071168	cg00292662	chr22:38071168-38071171
chr22	38071170	cg10587741	chr22:38071168-38071171
chr22	39101663	cg21395723	chr22:39101663-39101672
chr22	39101671	cg00370820	chr22:39101663-39101672
chr22	43506435	cg18191200	chr22:43506435-43506506
chr22	43506465	cg08411536	chr22:43506435-43506506
chr22	43506474	cg08205110	chr22:43506435-43506506
chr22	43506505	cg08129374	chr22:43506435-43506506
chr22	46770063	cg04332442	chr22:46770063-46770254
chr22	46770195	cg12974599	chr22:46770063-46770254
chr22	46770253	cg22768487	chr22:46770063-46770254
chr3	10206396	cg16188589	chr3:10206396-10206732
chr3	10206413	cg10729325	chr3:10206396-10206732
chr3	10206523	cg15914589	chr3:10206396-10206732
chr3	10206537	cg18007850	chr3:10206396-10206732
chr3	10206628	cg04437751	chr3:10206396-10206732
chr3	10206633	cg05002590	chr3:10206396-10206732
chr3	10206731	cg11029301	chr3:10206396-10206732
chr3	16553499	cg00259834	chr3:16553499-16553856
chr3	16553697	cg10502118	chr3:16553499-16553856
chr3	16553855	cg11382133	chr3:16553499-16553856
chr3	27754569	cg05619116	chr3:27754569-27754573
chr3	27754572	cg00715109	chr3:27754569-27754573
chr3	36986532	cg01756288	chr3:36986532-36986698
chr3	36986555	cg12624667	chr3:36986532-36986698
chr3	36986589	cg03450370	chr3:36986532-36986698
chr3	36986642	cg07696485	chr3:36986532-36986698
chr3	36986679	cg11870261	chr3:36986532-36986698
chr3	36986697	cg01349853	chr3:36986532-36986698
chr3	38035999	cg11431957	chr3:38035999-38036061
chr3	38036034	cg04660410	chr3:38035999-38036061
chr3	38036060	cg04421553	chr3:38035999-38036061
chr3	38179815	cg07895684	chr3:38179815-38179859
chr3	38179858	cg15427004	chr3:38179815-38179859
chr3	44039578	cg03889542	chr3:44039578-44039658
chr3	44039657	cg02774523	chr3:44039578-44039658
chr3	46506481	cg12295918	chr3:46506481-46506484
chr3	46506483	cg03933131	chr3:46506481-46506484
chr3	49057761	cg04878973	chr3:49057761-49057814
chr3	49057806	cg06365567	chr3:49057761-49057814
chr3	49057813	cg15697646	chr3:49057761-49057814
chr3	50312913	cg12069309	chr3:50312913-50313022
chr3	50313021	cg10692467	chr3:50312913-50313022
chr3	50375250	cg22796393	chr3:50375250-50375736
chr3	50375252	cg15043975	chr3:50375250-50375736
chr3	50375349	cg08078366	chr3:50375250-50375736
chr3	50375459	cg06821120	chr3:50375250-50375736
chr3	50375467	cg21418575	chr3:50375250-50375736
chr3	50375483	cg02930432	chr3:50375250-50375736
chr3	50375496	cg09386807	chr3:50375250-50375736
chr3	50375535	cg00743929	chr3:50375250-50375736
chr3	50375545	cg20826201	chr3:50375250-50375736
chr3	50375553	cg23147362	chr3:50375250-50375736
chr3	50375613	cg06117233	chr3:50375250-50375736
chr3	50375624	cg07130266	chr3:50375250-50375736
chr3	50375674	cg06980053	chr3:50375250-50375736
chr3	50375735	cg21372200	chr3:50375250-50375736
chr3	50378292	cg04743654	chr3:50378292-50378665
chr3	50378407	cg12966367	chr3:50378292-50378665
chr3	50378413	cg08047457	chr3:50378292-50378665
chr3	50378423	cg25747192	chr3:50378292-50378665
chr3	50378425	cg21554552	chr3:50378292-50378665
chr3	50378431	cg27569446	chr3:50378292-50378665
chr3	50378527	cg25486143	chr3:50378292-50378665
chr3	50378529	cg06172942	chr3:50378292-50378665
chr3	50378611	cg04540383	chr3:50378292-50378665
chr3	50378664	cg03297783	chr3:50378292-50378665
chr3	54157894	cg01559726	chr3:54157894-54157901
chr3	54157900	cg15603311	chr3:54157894-54157901
chr3	55516184	cg08832220	chr3:55516184-55516244
chr3	55516243	cg05048976	chr3:55516184-55516244
chr3	57204106	cg04598100	chr3:57204106-57204142
chr3	57204141	cg18076124	chr3:57204106-57204142
chr3	66024343	cg09964204	chr3:66024343-66024365
chr3	66024364	cg04223366	chr3:66024343-66024365
chr3	69436007	cg07164133	chr3:69436007-69436046
chr3	69436045	cg13424909	chr3:69436007-69436046
chr3	87276184	cg14310696	chr3:87276184-87276269
chr3	87276209	cg06035374	chr3:87276184-87276269
chr3	87276226	cg03435608	chr3:87276184-87276269
chr3	87276268	cg06746074	chr3:87276184-87276269
chr3	105086940	cg03376719	chr3:105086940-105087243
chr3	105087171	cg22557207	chr3:105086940-105087243
chr3	105087206	cg03416645	chr3:105086940-105087243
chr3	105087242	cg05645404	chr3:105086940-105087243
chr3	122296369	cg03840504	chr3:122296369-122296506
chr3	122296409	cg02346790	chr3:122296369-122296506
chr3	122296435	cg22821981	chr3:122296369-122296506
chr3	122296488	cg23442853	chr3:122296369-122296506
chr3	122296505	cg18016254	chr3:122296369-122296506
chr3	124304033	cg14874541	chr3:124304033-124304162
chr3	124304161	cg24175649	chr3:124304033-124304162
chr3	124860686	cg26107890	chr3:124860686-124860872
chr3	124860871	cg26125625	chr3:124860686-124860872
chr3	128209252	cg14784847	chr3:128209252-128209320
chr3	128209319	cg13808674	chr3:128209252-128209320
chr3	129693613	cg01009664	chr3:129693613-129693792
chr3	129693791	cg05835982	chr3:129693613-129693792
chr3	136580965	cg08450501	chr3:136580965-136581032
chr3	136580967	cg04883139	chr3:136580965-136581032
chr3	136581031	cg00331343	chr3:136580965-136581032
chr3	137486091	cg10028929	chr3:137486091-137486266
chr3	137486213	cg15921949	chr3:137486091-137486266
chr3	137486265	cg09467508	chr3:137486091-137486266
chr3	138153763	cg12616277	chr3:138153763-138153833
chr3	138153832	cg20031397	chr3:138153763-138153833
chr3	138656471	cg08031151	chr3:138656471-138656629
chr3	138656628	cg05099537	chr3:138656471-138656629
chr3	138658470	cg02019774	chr3:138658470-138658879
chr3	138658554	cg24625136	chr3:138658470-138658879
chr3	138658704	cg21575509	chr3:138658470-138658879
chr3	138658878	cg22132508	chr3:138658470-138658879
chr3	138679347	cg12879143	chr3:138679347-138679579
chr3	138679358	cg21624902	chr3:138679347-138679579
chr3	138679512	cg25503903	chr3:138679347-138679579
chr3	138679578	cg10362172	chr3:138679347-138679579
chr3	141516232	cg04472725	chr3:141516232-141516639
chr3	141516271	cg18768784	chr3:141516232-141516639
chr3	141516291	cg06822689	chr3:141516232-141516639
chr3	141516458	cg12668399	chr3:141516232-141516639
chr3	141516638	cg22639293	chr3:141516232-141516639
chr3	147073989	cg08522426	chr3:147073989-147074131
chr3	147074073	cg07906632	chr3:147073989-147074131
chr3	147074130	cg25637894	chr3:147073989-147074131
chr3	147140754	cg14034968	chr3:147140754-147140848
chr3	147140847	cg12993715	chr3:147140754-147140848
chr3	148804381	cg15438497	chr3:148804381-148804557
chr3	148804477	cg24041269	chr3:148804381-148804557
chr3	148804489	cg02398045	chr3:148804381-148804557
chr3	148804541	cg18549036	chr3:148804381-148804557
chr3	148804550	cg05555455	chr3:148804381-148804557
chr3	148804556	cg03678609	chr3:148804381-148804557
chr3	169487146	cg06634950	chr3:169487146-169487466
chr3	169487235	cg10350352	chr3:169487146-169487466
[truncated: 894 more rows]

## Sheet: KIRP Tissue vs.Blood
chrom	pos	probe	DMR
chr1	969254	cg16318112	chr1:969254-969258
chr1	969257	cg09248054	chr1:969254-969258
chr1	975551	cg27541454	chr1:975551-975668
chr1	975667	cg25759916	chr1:975551-975668
chr1	976168	cg01150641	chr1:976168-976173
chr1	976172	cg23625715	chr1:976168-976173
chr1	1072642	cg22433276	chr1:1072642-1072840
chr1	1072839	cg03128133	chr1:1072642-1072840
chr1	1370722	cg08589721	chr1:1370722-1370776
chr1	1370768	cg14271665	chr1:1370722-1370776
chr1	1370775	cg02896318	chr1:1370722-1370776
chr1	1851035	cg17722231	chr1:1851035-1851084
chr1	1851056	cg22094750	chr1:1851035-1851084
chr1	1851083	cg08134829	chr1:1851035-1851084
chr1	2222253	cg13488570	chr1:2222253-2222675
chr1	2222419	cg01628067	chr1:2222253-2222675
chr1	2222440	cg02737619	chr1:2222253-2222675
chr1	2222486	cg22940848	chr1:2222253-2222675
chr1	2222674	cg08271229	chr1:2222253-2222675
chr1	6086148	cg12604162	chr1:6086148-6086653
chr1	6086254	cg18192083	chr1:6086148-6086653
chr1	6086275	cg03400374	chr1:6086148-6086653
chr1	6086448	cg19814116	chr1:6086148-6086653
chr1	6086483	cg05701590	chr1:6086148-6086653
chr1	6086652	cg06753281	chr1:6086148-6086653
chr1	6507693	cg05068146	chr1:6507693-6507805
chr1	6507804	cg23919534	chr1:6507693-6507805
chr1	8002528	cg18859763	chr1:8002528-8002699
chr1	8002635	cg27305704	chr1:8002528-8002699
chr1	8002698	cg16839093	chr1:8002528-8002699
chr1	9711653	cg16895792	chr1:9711653-9711664
chr1	9711663	cg26573321	chr1:9711653-9711664
chr1	9714810	cg12354861	chr1:9714810-9714846
chr1	9714843	cg14989202	chr1:9714810-9714846
chr1	9714845	cg16597045	chr1:9714810-9714846
chr1	12123262	cg19896198	chr1:12123262-12123314
chr1	12123308	cg14834850	chr1:12123262-12123314
chr1	12123313	cg00653960	chr1:12123262-12123314
chr1	22351389	cg03114585	chr1:22351389-22351549
chr1	22351395	cg01720742	chr1:22351389-22351549
chr1	22351425	cg21789280	chr1:22351389-22351549
chr1	22351524	cg01573472	chr1:22351389-22351549
chr1	22351548	cg21388327	chr1:22351389-22351549
chr1	24648696	cg14616251	chr1:24648696-24648985
chr1	24648851	cg22176324	chr1:24648696-24648985
chr1	24648984	cg05036846	chr1:24648696-24648985
chr1	25256949	cg13629563	chr1:25256949-25257030
chr1	25257029	cg22737001	chr1:25256949-25257030
chr1	27113508	cg13391849	chr1:27113508-27113723
chr1	27113560	cg15110463	chr1:27113508-27113723
chr1	27113573	cg14037036	chr1:27113508-27113723
chr1	27113640	cg21863499	chr1:27113508-27113723
chr1	27113722	cg07782886	chr1:27113508-27113723
chr1	32170929	cg04852949	chr1:32170929-32171051
chr1	32171050	cg09255732	chr1:32170929-32171051
chr1	32237923	cg04878000	chr1:32237923-32238106
chr1	32238105	cg03774520	chr1:32237923-32238106
chr1	32714023	cg01070065	chr1:32714023-32714039
chr1	32714038	cg11286035	chr1:32714023-32714039
chr1	36042986	cg07167423	chr1:36042986-36043085
chr1	36043002	cg18131141	chr1:36042986-36043085
chr1	36043014	cg24685006	chr1:36042986-36043085
chr1	36043084	cg22436429	chr1:36042986-36043085
chr1	37939320	cg03140118	chr1:37939320-37939424
chr1	37939423	cg24635860	chr1:37939320-37939424
chr1	41267920	cg15867428	chr1:41267920-41267982
chr1	41267981	cg19900615	chr1:41267920-41267982
chr1	41328378	cg08719289	chr1:41328378-41328421
chr1	41328420	cg10705800	chr1:41328378-41328421
chr1	44872463	cg00023154	chr1:44872463-44872658
chr1	44872502	cg16822216	chr1:44872463-44872658
chr1	44872657	cg26341102	chr1:44872463-44872658
chr1	44874524	cg05597624	chr1:44874524-44874650
chr1	44874576	cg19719902	chr1:44874524-44874650
chr1	44874649	cg15590950	chr1:44874524-44874650
chr1	45187630	cg24527881	chr1:45187630-45187811
chr1	45187810	cg03320492	chr1:45187630-45187811
chr1	46632363	cg05322273	chr1:46632363-46632691
chr1	46632465	cg15711727	chr1:46632363-46632691
chr1	46632581	cg14796305	chr1:46632363-46632691
chr1	46632690	cg00041872	chr1:46632363-46632691
chr1	47696260	cg26891410	chr1:47696260-47696349
chr1	47696348	cg06209689	chr1:47696260-47696349
chr1	53067832	cg26251270	chr1:53067832-53067895
chr1	53067894	cg22129364	chr1:53067832-53067895
chr1	61519473	cg10773698	chr1:61519473-61519632
chr1	61519532	cg24430419	chr1:61519473-61519632
chr1	61519631	cg17042098	chr1:61519473-61519632
chr1	61519888	cg13883696	chr1:61519888-61519891
chr1	61519890	cg09550810	chr1:61519888-61519891
chr1	65468827	cg11989330	chr1:65468827-65468922
chr1	65468921	cg13853591	chr1:65468827-65468922
chr1	67217769	cg09769134	chr1:67217769-67218081
chr1	67217826	cg08857729	chr1:67217769-67218081
chr1	67217853	cg24110050	chr1:67217769-67218081
chr1	67217886	cg14207728	chr1:67217769-67218081
chr1	67217950	cg16996144	chr1:67217769-67218081
chr1	67217984	cg19808205	chr1:67217769-67218081
chr1	67218080	cg11824639	chr1:67217769-67218081
chr1	67773044	cg06952660	chr1:67773044-67773176
chr1	67773073	cg03975876	chr1:67773044-67773176
chr1	67773128	cg27416067	chr1:67773044-67773176
chr1	67773175	cg00993824	chr1:67773044-67773176
chr1	84326462	cg14790630	chr1:84326462-84326768
chr1	84326547	cg08882038	chr1:84326462-84326768
chr1	84326610	cg07807165	chr1:84326462-84326768
chr1	84326624	cg02531516	chr1:84326462-84326768
chr1	84326666	cg18116902	chr1:84326462-84326768
chr1	84326669	cg26347197	chr1:84326462-84326768
chr1	84326767	cg24955204	chr1:84326462-84326768
chr1	87617296	cg17711365	chr1:87617296-87617351
chr1	87617328	cg09121047	chr1:87617296-87617351
chr1	87617350	cg02083836	chr1:87617296-87617351
chr1	92950244	cg27290394	chr1:92950244-92950837
chr1	92950249	cg23807354	chr1:92950244-92950837
chr1	92950257	cg15394350	chr1:92950244-92950837
chr1	92950265	cg13930300	chr1:92950244-92950837
chr1	92950348	cg05796321	chr1:92950244-92950837
chr1	92950369	cg06647562	chr1:92950244-92950837
chr1	92950379	cg00697033	chr1:92950244-92950837
chr1	92950427	cg26015176	chr1:92950244-92950837
chr1	92950450	cg04838747	chr1:92950244-92950837
chr1	92950472	cg00791905	chr1:92950244-92950837
chr1	92950554	cg12810233	chr1:92950244-92950837
chr1	92950575	cg13138155	chr1:92950244-92950837
chr1	92950698	cg20813081	chr1:92950244-92950837
chr1	92950711	cg08892208	chr1:92950244-92950837
chr1	92950765	cg01258522	chr1:92950244-92950837
chr1	92950836	cg07968720	chr1:92950244-92950837
chr1	92951355	cg19366591	chr1:92951355-92951597
chr1	92951487	cg20164253	chr1:92951355-92951597
chr1	92951594	cg15068050	chr1:92951355-92951597
chr1	92951596	cg24999255	chr1:92951355-92951597
chr1	109656277	cg13932362	chr1:109656277-109656326
chr1	109656320	cg23599104	chr1:109656277-109656326
chr1	109656325	cg26045220	chr1:109656277-109656326
chr1	110186044	cg22221025	chr1:110186044-110186164
chr1	110186163	cg26668989	chr1:110186044-110186164
chr1	111747228	cg21220708	chr1:111747228-111747303
chr1	111747236	cg26115312	chr1:111747228-111747303
chr1	111747302	cg14519917	chr1:111747228-111747303
chr1	114696465	cg05368341	chr1:114696465-114696642
chr1	114696641	cg21920775	chr1:114696465-114696642
chr1	119535817	cg22871653	chr1:119535817-119536065
chr1	119535928	cg24035245	chr1:119535817-119536065
chr1	119535986	cg24041917	chr1:119535817-119536065
chr1	119536064	cg19300924	chr1:119535817-119536065
chr1	147752823	cg02909688	chr1:147752823-147752861
chr1	147752860	cg05959459	chr1:147752823-147752861
chr1	147775575	cg02490708	chr1:147775575-147775610
chr1	147775609	cg00721572	chr1:147775575-147775610
chr1	147790658	cg06804778	chr1:147790658-147790807
chr1	147790806	cg18020955	chr1:147790658-147790807
chr1	150121725	cg01570589	chr1:150121725-150121814
chr1	150121727	cg12072973	chr1:150121725-150121814
chr1	150121813	cg17327184	chr1:150121725-150121814
chr1	156215418	cg20333836	chr1:156215418-156215728
chr1	156215507	cg14031683	chr1:156215418-156215728
chr1	156215655	cg26022183	chr1:156215418-156215728
chr1	156215727	cg10544251	chr1:156215418-156215728
chr1	156390835	cg13149127	chr1:156390835-156390959
chr1	156390958	cg10778599	chr1:156390835-156390959
chr1	156786601	cg20839149	chr1:156786601-156786654
chr1	156786643	cg12499211	chr1:156786601-156786654
chr1	156786653	cg12039611	chr1:156786601-156786654
chr1	156815187	cg00242627	chr1:156815187-156815275
chr1	156815274	cg13574390	chr1:156815187-156815275
chr1	166134282	cg21868774	chr1:166134282-166134411
chr1	166134346	cg16596102	chr1:166134282-166134411
chr1	166134410	cg09279615	chr1:166134282-166134411
chr1	167598958	cg01782826	chr1:167598958-167598994
chr1	167598993	cg12336540	chr1:167598958-167598994
chr1	167682788	cg27582007	chr1:167682788-167682923
chr1	167682922	cg20432671	chr1:167682788-167682923
chr1	179050673	cg27517652	chr1:179050673-179050692
chr1	179050691	cg03743605	chr1:179050673-179050692
chr1	180204379	cg11189384	chr1:180204379-180204418
chr1	180204417	cg18863156	chr1:180204379-180204418
chr1	184006816	cg14313310	chr1:184006816-184006973
chr1	184006933	cg00044463	chr1:184006816-184006973
chr1	184006972	cg02314308	chr1:184006816-184006973
chr1	197888880	cg08883223	chr1:197888880-197888895
chr1	197888894	cg13420848	chr1:197888880-197888895
chr1	203595048	cg06637618	chr1:203595048-203595062
chr1	203595061	cg21693907	chr1:203595048-203595062
chr1	203598594	cg17721249	chr1:203598594-203598624
chr1	203598623	cg26253438	chr1:203598594-203598624
chr1	204381012	cg00093900	chr1:204381012-204381036
chr1	204381018	cg00952134	chr1:204381012-204381036
chr1	204381035	cg22449766	chr1:204381012-204381036
chr1	206730120	cg21218864	chr1:206730120-206730255
chr1	206730254	cg22871559	chr1:206730120-206730255
chr1	206730839	cg23520347	chr1:206730839-206731167
chr1	206730999	cg02589695	chr1:206730839-206731167
chr1	206731166	cg22401939	chr1:206730839-206731167
chr1	208083913	cg04197452	chr1:208083913-208084256
chr1	208084030	cg03990033	chr1:208083913-208084256
chr1	208084071	cg16291276	chr1:208083913-208084256
chr1	208084099	cg27566858	chr1:208083913-208084256
chr1	208084255	cg01566217	chr1:208083913-208084256
chr1	212874085	cg06150468	chr1:212874085-212874154
chr1	212874153	cg00168835	chr1:212874085-212874154
chr1	214158149	cg01631319	chr1:214158149-214158574
chr1	214158373	cg07204874	chr1:214158149-214158574
chr1	214158573	cg06268921	chr1:214158149-214158574
chr1	215255110	cg11200222	chr1:215255110-215255162
chr1	215255161	cg05129325	chr1:215255110-215255162
chr1	221050459	cg03901660	chr1:221050459-221050492
chr1	221050491	cg10386298	chr1:221050459-221050492
chr1	221051907	cg23616139	chr1:221051907-221052144
chr1	221052023	cg21878149	chr1:221051907-221052144
chr1	221052143	cg13170032	chr1:221051907-221052144
chr1	226187852	cg04117530	chr1:226187852-226188007
chr1	226187876	cg13556548	chr1:226187852-226188007
chr1	226188006	cg03081691	chr1:226187852-226188007
chr1	226924739	cg00279406	chr1:226924739-226924847
chr1	226924846	cg05049329	chr1:226924739-226924847
chr1	228463634	cg06637001	chr1:228463634-228463735
chr1	228463720	cg14661383	chr1:228463634-228463735
chr1	228463734	cg03141069	chr1:228463634-228463735
chr1	228633904	cg25874119	chr1:228633904-228633921
chr1	228633920	cg00655913	chr1:228633904-228633921
chr1	228645486	cg15471815	chr1:228645486-228645635
chr1	228645512	cg00948275	chr1:228645486-228645635
chr1	228645522	cg13907959	chr1:228645486-228645635
chr1	228645627	cg21453443	chr1:228645486-228645635
chr1	228645634	cg06034933	chr1:228645486-228645635
chr1	228652338	cg03041738	chr1:228652338-228652582
chr1	228652478	cg26911220	chr1:228652338-228652582
chr1	228652528	cg07726139	chr1:228652338-228652582
chr1	228652581	cg13799227	chr1:228652338-228652582
chr1	243646318	cg01550716	chr1:243646318-243646403
chr1	243646395	cg27259271	chr1:243646318-243646403
chr1	243646402	cg22699026	chr1:243646318-243646403
chr10	1778529	cg16646662	chr10:1778529-1778595
chr10	1778594	cg17285208	chr10:1778529-1778595
chr10	8095288	cg05721515	chr10:8095288-8095478
chr10	8095363	cg06870728	chr10:8095288-8095478
chr10	8095477	cg13543854	chr10:8095288-8095478
chr10	8095825	cg18187680	chr10:8095825-8096221
chr10	8095831	cg26292521	chr10:8095825-8096221
chr10	8095960	cg05671070	chr10:8095825-8096221
chr10	8095985	cg23058185	chr10:8095825-8096221
chr10	8095996	cg12730771	chr10:8095825-8096221
chr10	8096064	cg11731114	chr10:8095825-8096221
chr10	8096088	cg04050331	chr10:8095825-8096221
chr10	8096152	cg17891011	chr10:8095825-8096221
chr10	8096154	cg04641787	chr10:8095825-8096221
chr10	8096158	cg18738647	chr10:8095825-8096221
chr10	8096220	cg13431023	chr10:8095825-8096221
chr10	8096635	cg04982951	chr10:8096635-8096651
chr10	8096650	cg06230736	chr10:8096635-8096651
chr10	8099018	cg11430077	chr10:8099018-8099219
chr10	8099218	cg01255894	chr10:8099018-8099219
chr10	11206221	cg04221117	chr10:11206221-11206321
chr10	11206320	cg24910943	chr10:11206221-11206321
chr10	21783344	cg19442138	chr10:21783344-21783540
chr10	21783445	cg24324815	chr10:21783344-21783540
chr10	21783539	cg10540364	chr10:21783344-21783540
chr10	22540646	cg16992713	chr10:22540646-22540825
chr10	22540745	cg16663900	chr10:22540646-22540825
chr10	22540824	cg16782935	chr10:22540646-22540825
chr10	22542024	cg18794404	chr10:22542024-22542146
chr10	22542145	cg09614653	chr10:22542024-22542146
chr10	26727069	cg14022711	chr10:26727069-26727319
chr10	26727173	cg06157318	chr10:26727069-26727319
chr10	26727195	cg27303981	chr10:26727069-26727319
chr10	26727246	cg26241806	chr10:26727069-26727319
chr10	26727261	cg06535993	chr10:26727069-26727319
chr10	26727318	cg05475934	chr10:26727069-26727319
chr10	28035719	cg17918002	chr10:28035719-28035895
chr10	28035731	cg08815081	chr10:28035719-28035895
chr10	28035822	cg27303223	chr10:28035719-28035895
chr10	28035864	cg05485137	chr10:28035719-28035895
chr10	28035894	cg07964848	chr10:28035719-28035895
chr10	31422710	cg02851087	chr10:31422710-31422943
chr10	31422942	cg11944757	chr10:31422710-31422943
chr10	45470440	cg25884415	chr10:45470440-45470494
chr10	45470493	cg25653917	chr10:45470440-45470494
chr10	54073150	cg25158147	chr10:54073150-54073190
chr10	54073189	cg11988964	chr10:54073150-54073190
chr10	73847257	cg21105787	chr10:73847257-73847319
chr10	73847259	cg01498231	chr10:73847257-73847319
chr10	73847318	cg08021564	chr10:73847257-73847319
chr10	81002480	cg17853216	chr10:81002480-81002616
chr10	81002615	cg17705334	chr10:81002480-81002616
chr10	88296364	cg13508175	chr10:88296364-88296606
chr10	88296423	cg04074321	chr10:88296364-88296606
chr10	88296605	cg15249357	chr10:88296364-88296606
chr10	90967700	cg08436313	chr10:90967700-90968092
chr10	90967894	cg27018185	chr10:90967700-90968092
chr10	90967896	cg00239870	chr10:90967700-90968092
chr10	90967918	cg24919790	chr10:90967700-90968092
chr10	90968091	cg19984146	chr10:90967700-90968092
chr10	94451351	cg11055493	chr10:94451351-94451519
chr10	94451518	cg26979504	chr10:94451351-94451519
chr10	94459447	cg12865381	chr10:94459447-94459554
chr10	94459528	cg08151063	chr10:94459447-94459554
chr10	94459553	cg08822360	chr10:94459447-94459554
chr10	97666894	cg13496098	chr10:97666894-97666923
chr10	97666922	cg13446543	chr10:97666894-97666923
chr10	98945791	cg09276368	chr10:98945791-98945800
chr10	98945793	cg18795469	chr10:98945791-98945800
chr10	98945795	cg23316818	chr10:98945791-98945800
chr10	98945799	cg16437009	chr10:98945791-98945800
chr10	100993583	cg13737332	chr10:100993583-100993590
chr10	100993587	cg17863743	chr10:100993583-100993590
chr10	100993589	cg16401360	chr10:100993583-100993590
chr10	101292403	cg02030034	chr10:101292403-101292767
chr10	101292455	cg24255756	chr10:101292403-101292767
chr10	101292477	cg09788492	chr10:101292403-101292767
chr10	101292507	cg06854084	chr10:101292403-101292767
chr10	101292583	cg05949800	chr10:101292403-101292767
chr10	101292635	cg20521527	chr10:101292403-101292767
chr10	101292651	cg05432973	chr10:101292403-101292767
chr10	101292662	cg27091380	chr10:101292403-101292767
chr10	101292682	cg04645567	chr10:101292403-101292767
chr10	101292766	cg08287265	chr10:101292403-101292767
chr10	102900365	cg17101450	chr10:102900365-102900492
chr10	102900491	cg24570303	chr10:102900365-102900492
chr10	102986636	cg13334135	chr10:102986636-102986687
chr10	102986686	cg03393426	chr10:102986636-102986687
chr10	103599617	cg02086858	chr10:103599617-103599758
chr10	103599700	cg20718214	chr10:103599617-103599758
chr10	103599705	cg26015973	chr10:103599617-103599758
chr10	103599720	cg26037945	chr10:103599617-103599758
chr10	103599757	cg04772326	chr10:103599617-103599758
chr10	103603722	cg25123470	chr10:103603722-103603870
chr10	103603810	cg14489801	chr10:103603722-103603870
chr10	103603812	cg19221545	chr10:103603722-103603870
chr10	103603869	cg10725316	chr10:103603722-103603870
chr10	105212056	cg18273501	chr10:105212056-105212284
chr10	105212236	cg14159304	chr10:105212056-105212284
chr10	105212249	cg09541379	chr10:105212056-105212284
chr10	105212270	cg10815165	chr10:105212056-105212284
chr10	105212283	cg07895149	chr10:105212056-105212284
chr10	114709739	cg07128799	chr10:114709739-114709881
chr10	114709760	cg10607059	chr10:114709739-114709881
chr10	114709880	cg14737332	chr10:114709739-114709881
chr10	119001427	cg19617377	chr10:119001427-119001530
chr10	119001478	cg10245915	chr10:119001427-119001530
chr10	119001529	cg01043119	chr10:119001427-119001530
chr10	119293207	cg26288991	chr10:119293207-119293551
chr10	119293341	cg04421971	chr10:119293207-119293551
chr10	119293360	cg03311684	chr10:119293207-119293551
chr10	119293550	cg25316429	chr10:119293207-119293551
chr10	119295770	cg18561589	chr10:119295770-119295876
chr10	119295827	cg26342147	chr10:119295770-119295876
chr10	119295875	cg11124080	chr10:119295770-119295876
chr10	119494317	cg10199606	chr10:119494317-119494495
chr10	119494494	cg06369992	chr10:119494317-119494495
chr10	130339134	cg25983553	chr10:130339134-130339293
chr10	130339165	cg27137389	chr10:130339134-130339293
chr10	130339186	cg08507975	chr10:130339134-130339293
chr10	130339292	cg20319211	chr10:130339134-130339293
chr10	131761206	cg14737286	chr10:131761206-131761303
chr10	131761302	cg26137940	chr10:131761206-131761303
chr11	314044	cg21625464	chr11:314044-314075
chr11	314074	cg06632214	chr11:314044-314075
chr11	414951	cg23029021	chr11:414951-415112
chr11	415080	cg04029159	chr11:414951-415112
chr11	415088	cg02585906	chr11:414951-415112
chr11	415111	cg03140412	chr11:414951-415112
chr11	616009	cg07652350	chr11:616009-616090
chr11	616038	cg13145591	chr11:616009-616090
chr11	616089	cg13378284	chr11:616009-616090
chr11	720683	cg04560630	chr11:720683-720860
chr11	720859	cg08327690	chr11:720683-720860
chr11	827488	cg26795789	chr11:827488-827510
chr11	827509	cg25144276	chr11:827488-827510
chr11	911673	cg15659828	chr11:911673-911694
chr11	911693	cg15574263	chr11:911673-911694
chr11	2466788	cg13071812	chr11:2466788-2466890
chr11	2466889	cg05418487	chr11:2466788-2466890
chr11	2554330	cg06719391	chr11:2554330-2554563
chr11	2554410	cg16465939	chr11:2554330-2554563
chr11	2554562	cg14328115	chr11:2554330-2554563
chr11	2889809	cg16083838	chr11:2889809-2890092
chr11	2889840	cg22675922	chr11:2889809-2890092
chr11	2889875	cg01923099	chr11:2889809-2890092
chr11	2889886	cg06582202	chr11:2889809-2890092
chr11	2890019	cg07439128	chr11:2889809-2890092
chr11	2890082	cg23762359	chr11:2889809-2890092
chr11	2890091	cg04876474	chr11:2889809-2890092
chr11	6676515	cg01086895	chr11:6676515-6676598
chr11	6676597	cg17250302	chr11:6676515-6676598
chr11	9685109	cg15058894	chr11:9685109-9685300
chr11	9685299	cg15044073	chr11:9685109-9685300
chr11	12030278	cg06943667	chr11:12030278-12030290
chr11	12030289	cg20973347	chr11:12030278-12030290
chr11	14995167	cg26676559	chr11:14995167-14995234
chr11	14995201	cg22863523	chr11:14995167-14995234
chr11	14995231	cg11697588	chr11:14995167-14995234
chr11	14995233	cg16245265	chr11:14995167-14995234
chr11	14995754	cg01421342	chr11:14995754-14995771
chr11	14995770	cg26053083	chr11:14995754-14995771
chr11	14996355	cg13612595	chr11:14996355-14996491
chr11	14996456	cg15240568	chr11:14996355-14996491
chr11	14996490	cg18089569	chr11:14996355-14996491
chr11	27743258	cg27351358	chr11:27743258-27743349
chr11	27743348	cg02527472	chr11:27743258-27743349
chr11	31825166	cg09224689	chr11:31825166-31825227
chr11	31825214	cg04938549	chr11:31825166-31825227
chr11	31825226	cg27011060	chr11:31825166-31825227
chr11	32354958	cg08214423	chr11:32354958-32355150
chr11	32355022	cg19908556	chr11:32354958-32355150
chr11	32355149	cg05837727	chr11:32354958-32355150
chr11	32459760	cg25577842	chr11:32459760-32459955
chr11	32459954	cg03052301	chr11:32459760-32459955
chr11	33892236	cg09089242	chr11:33892236-33892247
chr11	33892246	cg06148118	chr11:33892236-33892247
chr11	36397458	cg19086540	chr11:36397458-36397597
chr11	36397596	cg26451547	chr11:36397458-36397597
chr11	36531296	cg26427070	chr11:36531296-36531319
chr11	36531318	cg02911637	chr11:36531296-36531319
chr11	44325823	cg04549333	chr11:44325823-44325961
chr11	44325960	cg14144305	chr11:44325823-44325961
chr11	44332838	cg17471467	chr11:44332838-44332850
chr11	44332849	cg27318318	chr11:44332838-44332850
chr11	45864825	cg12596843	chr11:45864825-45864901
chr11	45864900	cg13762257	chr11:45864825-45864901
chr11	47290613	cg26365553	chr11:47290613-47290731
chr11	47290730	cg23844623	chr11:47290613-47290731
chr11	47416358	cg00242035	chr11:47416358-47416536
chr11	47416487	cg10511890	chr11:47416358-47416536
chr11	47416535	cg13912307	chr11:47416358-47416536
chr11	57192251	cg22897715	chr11:57192251-57192433
chr11	57192432	cg25951430	chr11:57192251-57192433
chr11	62413284	cg26417427	chr11:62413284-62413297
chr11	62413296	cg03777575	chr11:62413284-62413297
chr11	62476891	cg05434115	chr11:62476891-62477363
chr11	62477052	cg01236148	chr11:62476891-62477363
chr11	62477082	cg26333513	chr11:62476891-62477363
chr11	62477109	cg10398590	chr11:62476891-62477363
chr11	62477158	cg09700470	chr11:62476891-62477363
chr11	62477182	cg17106175	chr11:62476891-62477363
chr11	62477274	cg06974871	chr11:62476891-62477363
chr11	62477362	cg21163128	chr11:62476891-62477363
chr11	62622173	cg27033919	chr11:62622173-62622235
chr11	62622179	cg09345320	chr11:62622173-62622235
chr11	62622234	cg02905828	chr11:62622173-62622235
chr11	62693170	cg19200086	chr11:62693170-62693397
chr11	62693396	cg21030416	chr11:62693170-62693397
chr11	63258712	cg09952395	chr11:63258712-63258780
chr11	63258734	cg23728669	chr11:63258712-63258780
chr11	63258739	cg13112361	chr11:63258712-63258780
chr11	63258744	cg22250498	chr11:63258712-63258780
chr11	63258779	cg00286984	chr11:63258712-63258780
chr11	63973846	cg25338707	chr11:63973846-63974230
chr11	63973952	cg12005186	chr11:63973846-63974230
chr11	63974123	cg06385449	chr11:63973846-63974230
chr11	63974131	cg09302355	chr11:63973846-63974230
chr11	63974153	cg07682037	chr11:63973846-63974230
chr11	63974162	cg16289449	chr11:63973846-63974230
chr11	63974229	cg24088438	chr11:63973846-63974230
chr11	63974772	cg01647936	chr11:63974772-63975027
chr11	63974860	cg20136100	chr11:63974772-63975027
chr11	63974955	cg01447914	chr11:63974772-63975027
chr11	63975026	cg02556655	chr11:63974772-63975027
chr11	64064947	cg04939630	chr11:64064947-64065032
chr11	64065031	cg14437534	chr11:64064947-64065032
chr11	64107672	cg18085627	chr11:64107672-64107721
chr11	64107720	cg22663489	chr11:64107672-64107721
chr11	64512829	cg25836271	chr11:64512829-64512971
chr11	64512970	cg23057706	chr11:64512829-64512971
chr11	65266482	cg04977124	chr11:65266482-65266513
chr11	65266494	cg04378603	chr11:65266482-65266513
chr11	65266512	cg05491695	chr11:65266482-65266513
chr11	65342202	cg10006762	chr11:65342202-65342284
chr11	65342262	cg07611000	chr11:65342202-65342284
chr11	65342283	cg14189782	chr11:65342202-65342284
chr11	65408445	cg13395086	chr11:65408445-65408497
chr11	65408496	cg24301930	chr11:65408445-65408497
chr11	66035267	cg14442997	chr11:66035267-66035644
chr11	66035276	cg18046087	chr11:66035267-66035644
chr11	66035370	cg02351179	chr11:66035267-66035644
chr11	66035392	cg15615396	chr11:66035267-66035644
chr11	66035402	cg05214125	chr11:66035267-66035644
chr11	66035429	cg21558323	chr11:66035267-66035644
chr11	66035437	cg23034356	chr11:66035267-66035644
chr11	66035444	cg13309218	chr11:66035267-66035644
chr11	66035446	cg15658484	chr11:66035267-66035644
chr11	66035477	cg02618579	chr11:66035267-66035644
chr11	66035485	cg02520768	chr11:66035267-66035644
chr11	66035544	cg04609045	chr11:66035267-66035644
chr11	66035546	cg02410860	chr11:66035267-66035644
chr11	66035600	cg01447322	chr11:66035267-66035644
chr11	66035629	cg15165399	chr11:66035267-66035644
chr11	66035639	cg16950941	chr11:66035267-66035644
chr11	66035641	cg14036092	chr11:66035267-66035644
chr11	66035643	cg21971919	chr11:66035267-66035644
chr11	66045351	cg19026260	chr11:66045351-66045501
chr11	66045486	cg25789216	chr11:66045351-66045501
chr11	66045494	cg09700630	chr11:66045351-66045501
chr11	66045500	cg17573068	chr11:66045351-66045501
chr11	66885240	cg05743713	chr11:66885240-66885282
chr11	66885276	cg21293464	chr11:66885240-66885282
chr11	66885281	cg05038268	chr11:66885240-66885282
chr11	67171191	cg00220455	chr11:67171191-67171201
chr11	67171200	cg16260696	chr11:67171191-67171201
chr11	67171476	cg10402417	chr11:67171476-67171586
chr11	67171585	cg11600161	chr11:67171476-67171586
chr11	67176914	cg09471455	chr11:67176914-67177104
chr11	67176946	cg18776876	chr11:67176914-67177104
chr11	67177034	cg00862408	chr11:67176914-67177104
chr11	67177042	cg11791526	chr11:67176914-67177104
chr11	67177103	cg15698795	chr11:67176914-67177104
chr11	68611260	cg16296442	chr11:68611260-68611329
chr11	68611328	cg00941258	chr11:68611260-68611329
chr11	70961765	cg18417901	chr11:70961765-70961903
chr11	70961784	cg03108347	chr11:70961765-70961903
chr11	70961872	cg13981380	chr11:70961765-70961903
chr11	70961902	cg11634496	chr11:70961765-70961903
chr11	72295535	cg20935363	chr11:72295535-72295717
chr11	72295716	cg02190350	chr11:72295535-72295717
chr11	72301235	cg26534807	chr11:72301235-72301307
chr11	72301306	cg16060204	chr11:72301235-72301307
chr11	75379613	cg05534807	chr11:75379613-75379868
chr11	75379620	cg24451858	chr11:75379613-75379868
chr11	75379624	cg11694752	chr11:75379613-75379868
chr11	75379864	cg03506033	chr11:75379613-75379868
chr11	75379867	cg18935660	chr11:75379613-75379868
chr11	76381971	cg01691530	chr11:76381971-76382129
chr11	76382128	cg01187562	chr11:76381971-76382129
chr11	102187898	cg14504418	chr11:102187898-102188147
chr11	102187974	cg14481222	chr11:102187898-102188147
chr11	102187976	cg05338083	chr11:102187898-102188147
chr11	102188025	cg23565749	chr11:102187898-102188147
chr11	102188076	cg16837326	chr11:102187898-102188147
chr11	102188146	cg04279695	chr11:102187898-102188147
chr11	105481802	cg09980522	chr11:105481802-105481989
chr11	105481863	cg20073686	chr11:105481802-105481989
chr11	105481988	cg20306837	chr11:105481802-105481989
chr11	110583662	cg04282419	chr11:110583662-110583946
chr11	110583882	cg04417028	chr11:110583662-110583946
chr11	110583945	cg08012199	chr11:110583662-110583946
chr11	112831841	cg07733800	chr11:112831841-112831854
chr11	112831853	cg21650077	chr11:112831841-112831854
chr11	118481882	cg27286069	chr11:118481882-118481993
chr11	118481992	cg20110707	chr11:118481882-118481993
chr11	119191624	cg12762029	chr11:119191624-119192156
chr11	119191833	cg18513970	chr11:119191624-119192156
chr11	119191974	cg06285590	chr11:119191624-119192156
chr11	119192155	cg14329989	chr11:119191624-119192156
chr11	119227105	cg10353108	chr11:119227105-119227299
chr11	119227298	cg27092752	chr11:119227105-119227299
chr11	119227592	cg14359435	chr11:119227592-119227632
chr11	119227631	cg25538627	chr11:119227592-119227632
chr11	123066108	cg03369477	chr11:123066108-123066184
chr11	123066179	cg21978521	chr11:123066108-123066184
chr11	123066183	cg12118281	chr11:123066108-123066184
chr11	123066560	cg02184673	chr11:123066560-123066694
chr11	123066693	cg19457763	chr11:123066560-123066694
chr11	124790815	cg18877285	chr11:124790815-124790876
chr11	124790875	cg09657963	chr11:124790815-124790876
chr11	126226007	cg01234063	chr11:126226007-126226069
chr11	126226033	cg15375883	chr11:126226007-126226069
chr11	126226068	cg25604067	chr11:126226007-126226069
chr11	133907726	cg13340335	chr11:133907726-133907751
chr11	133907738	cg03739476	chr11:133907726-133907751
chr11	133907750	cg10726226	chr11:133907726-133907751
chr11	134145889	cg23170850	chr11:134145889-134145941
chr11	134145940	cg25999867	chr11:134145889-134145941
chr12	2800182	cg14395444	chr12:2800182-2800501
chr12	2800278	cg19685491	chr12:2800182-2800501
chr12	2800382	cg13647052	chr12:2800182-2800501
chr12	2800446	cg02794451	chr12:2800182-2800501
chr12	2800463	cg15442907	chr12:2800182-2800501
chr12	2800471	cg05166022	chr12:2800182-2800501
chr12	2800500	cg15279308	chr12:2800182-2800501
chr12	2800755	cg19200285	chr12:2800755-2801159
chr12	2800909	cg12350325	chr12:2800755-2801159
chr12	2800919	cg00848945	chr12:2800755-2801159
chr12	2801061	cg17902551	chr12:2800755-2801159
chr12	2801158	cg03731464	chr12:2800755-2801159
chr12	3861567	cg17904739	chr12:3861567-3861617
chr12	3861616	cg03510349	chr12:3861567-3861617
chr12	3862221	cg09172548	chr12:3862221-3862598
chr12	3862225	cg04804877	chr12:3862221-3862598
chr12	3862417	cg08192350	chr12:3862221-3862598
chr12	3862423	cg03397307	chr12:3862221-3862598
chr12	3862428	cg16133088	chr12:3862221-3862598
chr12	3862444	cg05972871	chr12:3862221-3862598
chr12	3862457	cg26955987	chr12:3862221-3862598
chr12	3862473	cg03485694	chr12:3862221-3862598
chr12	3862497	cg12710510	chr12:3862221-3862598
chr12	3862575	cg21723903	chr12:3862221-3862598
chr12	3862594	cg03535793	chr12:3862221-3862598
chr12	3862597	cg14759043	chr12:3862221-3862598
chr12	4378267	cg10512292	chr12:4378267-4378317
chr12	4378316	cg05952494	chr12:4378267-4378317
chr12	4381435	cg18566594	chr12:4381435-4381449
chr12	4381448	cg21462428	chr12:4381435-4381449
chr12	6665335	cg22203219	chr12:6665335-6665425
chr12	6665370	cg23737737	chr12:6665335-6665425
chr12	6665424	cg01979888	chr12:6665335-6665425
chr12	6881590	cg16352928	chr12:6881590-6881630
chr12	6881595	cg02695343	chr12:6881590-6881630
chr12	6881601	cg10500147	chr12:6881590-6881630
chr12	6881624	cg17213699	chr12:6881590-6881630
chr12	6881629	cg19872463	chr12:6881590-6881630
chr12	6938635	cg13714344	chr12:6938635-6938639
chr12	6938638	cg10395711	chr12:6938635-6938639
chr12	12871826	cg15455156	chr12:12871826-12871925
chr12	12871887	cg11728497	chr12:12871826-12871925
chr12	12871924	cg26386886	chr12:12871826-12871925
chr12	14133281	cg17094171	chr12:14133281-14133427
chr12	14133336	cg24226973	chr12:14133281-14133427
chr12	14133404	cg13028930	chr12:14133281-14133427
chr12	14133426	cg13264741	chr12:14133281-14133427
chr12	22487219	cg24723331	chr12:22487219-22487438
chr12	22487437	cg09354309	chr12:22487219-22487438
chr12	25055214	cg01494454	chr12:25055214-25055519
chr12	25055262	cg02585702	chr12:25055214-25055519
chr12	25055304	cg08724310	chr12:25055214-25055519
chr12	25055381	cg20342079	chr12:25055214-25055519
chr12	25055421	cg22229906	chr12:25055214-25055519
chr12	25055518	cg22814146	chr12:25055214-25055519
chr12	30975749	cg04681810	chr12:30975749-30976017
chr12	30975867	cg27657333	chr12:30975749-30976017
chr12	30976001	cg13114921	chr12:30975749-30976017
chr12	30976016	cg27411712	chr12:30975749-30976017
chr12	46767665	cg26212328	chr12:46767665-46767684
chr12	46767683	cg06864895	chr12:46767665-46767684
chr12	50297581	cg27188703	chr12:50297581-50297778
chr12	50297588	cg16115588	chr12:50297581-50297778
chr12	50297777	cg18486102	chr12:50297581-50297778
chr12	52400530	cg08102256	chr12:52400530-52400664
chr12	52400650	cg09889291	chr12:52400530-52400664
chr12	52400663	cg22196952	chr12:52400530-52400664
chr12	52702064	cg12060306	chr12:52702064-52702232
chr12	52702231	cg11721249	chr12:52702064-52702232
chr12	54089240	cg02675414	chr12:54089240-54089498
chr12	54089295	cg16917193	chr12:54089240-54089498
chr12	54089486	cg25810484	chr12:54089240-54089498
chr12	54089497	cg11560280	chr12:54089240-54089498
chr12	54383639	cg06193958	chr12:54383639-54383679
chr12	54383678	cg16527095	chr12:54383639-54383679
chr12	54402699	cg25285794	chr12:54402699-54402889
chr12	54402704	cg07791427	chr12:54402699-54402889
chr12	54402714	cg05643303	chr12:54402699-54402889
chr12	54402717	cg03037150	chr12:54402699-54402889
chr12	54402888	cg25917510	chr12:54402699-54402889
chr12	54409321	cg01473837	chr12:54409321-54409492
chr12	54409336	cg22621272	chr12:54409321-54409492
chr12	54409485	cg16937769	chr12:54409321-54409492
chr12	54409491	cg04704531	chr12:54409321-54409492
chr12	54420837	cg03892356	chr12:54420837-54421034
chr12	54421033	cg00506343	chr12:54420837-54421034
chr12	54422127	cg12232783	chr12:54422127-54422240
chr12	54422239	cg04576672	chr12:54422127-54422240
chr12	54446944	cg18695839	chr12:54446944-54447284
chr12	54446996	cg01704924	chr12:54446944-54447284
chr12	54447136	cg18922524	chr12:54446944-54447284
chr12	54447220	cg03923561	chr12:54446944-54447284
chr12	54447243	cg02264990	chr12:54446944-54447284
chr12	54447283	cg09720701	chr12:54446944-54447284
chr12	54812000	cg23795217	chr12:54812000-54812086
chr12	54812085	cg03826594	chr12:54812000-54812086
chr12	57618943	cg04850731	chr12:57618943-57619200
chr12	57618965	cg11505661	chr12:57618943-57619200
chr12	57619178	cg22215815	chr12:57618943-57619200
chr12	57619199	cg09093210	chr12:57618943-57619200
chr12	57873704	cg14802312	chr12:57873704-57873733
chr12	57873732	cg08339023	chr12:57873704-57873733
chr12	57943921	cg19323374	chr12:57943921-57944045
chr12	57944044	cg24405617	chr12:57943921-57944045
chr12	58013241	cg23702688	chr12:58013241-58013652
chr12	58013267	cg03308494	chr12:58013241-58013652
chr12	58013271	cg03728296	chr12:58013241-58013652
chr12	58013324	cg06631310	chr12:58013241-58013652
chr12	58013354	cg26785896	chr12:58013241-58013652
chr12	58013414	cg27043188	chr12:58013241-58013652
chr12	58013458	cg26616640	chr12:58013241-58013652
chr12	58013475	cg22844229	chr12:58013241-58013652
chr12	58013487	cg20677436	chr12:58013241-58013652
chr12	58013517	cg09696411	chr12:58013241-58013652
chr12	58013539	cg18069290	chr12:58013241-58013652
chr12	58013569	cg16567290	chr12:58013241-58013652
chr12	58013636	cg14494721	chr12:58013241-58013652
chr12	58013645	cg04963424	chr12:58013241-58013652
chr12	58013651	cg16577509	chr12:58013241-58013652
chr12	58021295	cg01723148	chr12:58021295-58021310
chr12	58021309	cg25392692	chr12:58021295-58021310
chr12	58135833	cg22199080	chr12:58135833-58135982
chr12	58135973	cg09973986	chr12:58135833-58135982
chr12	58135981	cg10932874	chr12:58135833-58135982
chr12	65515276	cg26397188	chr12:65515276-65515291
chr12	65515290	cg24166864	chr12:65515276-65515291
chr12	67662739	cg06162746	chr12:67662739-67662898
chr12	67662897	cg06515732	chr12:67662739-67662898
chr12	81102035	cg22344727	chr12:81102035-81102124
chr12	81102123	cg00756032	chr12:81102035-81102124
chr12	93966045	cg12275348	chr12:93966045-93966061
chr12	93966060	cg23224120	chr12:93966045-93966061
chr12	93966317	cg11225410	chr12:93966317-93966486
chr12	93966485	cg22125370	chr12:93966317-93966486
chr12	103889903	cg06664258	chr12:103889903-103890084
chr12	103889928	cg14380586	chr12:103889903-103890084
chr12	103889960	cg11743448	chr12:103889903-103890084
chr12	103890083	cg12814529	chr12:103889903-103890084
chr12	105723904	cg27220934	chr12:105723904-105724040
chr12	105724039	cg23171628	chr12:105723904-105724040
chr12	107714826	cg13492159	chr12:107714826-107714949
chr12	107714930	cg06286685	chr12:107714826-107714949
chr12	107714948	cg24506324	chr12:107714826-107714949
chr12	111127139	cg06980169	chr12:111127139-111127347
chr12	111127346	cg22325530	chr12:111127139-111127347
chr12	113592319	cg27127017	chr12:113592319-113592445
chr12	113592444	cg20166714	chr12:113592319-113592445
chr12	122277439	cg06601685	chr12:122277439-122277523
chr12	122277522	cg07129647	chr12:122277439-122277523
chr12	123464821	cg22237346	chr12:123464821-123464824
chr12	123464823	cg26562417	chr12:123464821-123464824
chr12	124246391	cg06745944	chr12:124246391-124246526
chr12	124246434	cg27125645	chr12:124246391-124246526
chr12	124246446	cg10575376	chr12:124246391-124246526
chr12	124246525	cg26986180	chr12:124246391-124246526
chr12	124938116	cg13581922	chr12:124938116-124938574
chr12	124938326	cg22168796	chr12:124938116-124938574
chr12	124938573	cg21052873	chr12:124938116-124938574
chr12	124941781	cg27310710	chr12:124941781-124942177
chr12	124941871	cg14898623	chr12:124941781-124942177
chr12	124942016	cg19005335	chr12:124941781-124942177
chr12	124942176	cg22863744	chr12:124941781-124942177
chr12	124950720	cg25922751	chr12:124950720-124950991
chr12	124950784	cg02053964	chr12:124950720-124950991
chr12	124950938	cg01797036	chr12:124950720-124950991
chr12	124950990	cg07739604	chr12:124950720-124950991
chr12	133021489	cg15402627	chr12:133021489-133021714
chr12	133021713	cg11090202	chr12:133021489-133021714
chr12	133065808	cg23681339	chr12:133065808-133066055
chr12	133065906	cg25694349	chr12:133065808-133066055
chr12	133065912	cg05617413	chr12:133065808-133066055
chr12	133065924	cg10304922	chr12:133065808-133066055
chr12	133065928	cg07688604	chr12:133065808-133066055
chr12	133065939	cg19595750	chr12:133065808-133066055
chr12	133065941	cg24800655	chr12:133065808-133066055
chr12	133066054	cg26860182	chr12:133065808-133066055
chr13	20735819	cg25524962	chr13:20735819-20735872
chr13	20735860	cg21115608	chr13:20735819-20735872
chr13	20735871	cg18255595	chr13:20735819-20735872
chr13	20767968	cg09195389	chr13:20767968-20768139
chr13	20768138	cg13528344	chr13:20767968-20768139
chr13	20805656	cg03473518	chr13:20805656-20805896
chr13	20805679	cg22377389	chr13:20805656-20805896
chr13	20805895	cg10395448	chr13:20805656-20805896
chr13	36044860	cg00944193	chr13:36044860-36044887
chr13	36044886	cg02340053	chr13:36044860-36044887
chr13	36919738	cg03966514	chr13:36919738-36919961
chr13	36919819	cg01404317	chr13:36919738-36919961
chr13	36919905	cg18755783	chr13:36919738-36919961
chr13	36919960	cg00947032	chr13:36919738-36919961
chr13	37004990	cg24154053	chr13:37004990-37005075
chr13	37005035	cg14499563	chr13:37004990-37005075
chr13	37005074	cg00370179	chr13:37004990-37005075
chr13	43148769	cg03706954	chr13:43148769-43148936
chr13	43148935	cg26224671	chr13:43148769-43148936
chr13	45885542	cg24973289	chr13:45885542-45885600
chr13	45885564	cg23912239	chr13:45885542-45885600
chr13	45885599	cg24593688	chr13:45885542-45885600
chr13	50070499	cg01214340	chr13:50070499-50070767
chr13	50070504	cg24481868	chr13:50070499-50070767
chr13	50070520	cg16956501	chr13:50070499-50070767
chr13	50070550	cg00092518	chr13:50070499-50070767
chr13	50070718	cg25162948	chr13:50070499-50070767
chr13	50070766	cg21320768	chr13:50070499-50070767
chr13	79169966	cg13338137	chr13:79169966-79170147
chr13	79170146	cg26132774	chr13:79169966-79170147
chr13	88330463	cg00109076	chr13:88330463-88330615
chr13	88330614	cg12206423	chr13:88330463-88330615
chr13	96204854	cg16232183	chr13:96204854-96204874
chr13	96204856	cg06428163	chr13:96204854-96204874
chr13	96204860	cg16275739	chr13:96204854-96204874
chr13	96204870	cg04603730	chr13:96204854-96204874
chr13	96204873	cg10305311	chr13:96204854-96204874
chr13	100641867	cg19385331	chr13:100641867-100641901
chr13	100641900	cg07501233	chr13:100641867-100641901
chr13	100644420	cg10445449	chr13:100644420-100644658
chr13	100644473	cg03786327	chr13:100644420-100644658
chr13	100644507	cg21885864	chr13:100644420-100644658
chr13	100644657	cg11694262	chr13:100644420-100644658
chr13	107146071	cg11220502	chr13:107146071-107146165
chr13	107146164	cg26273417	chr13:107146071-107146165
chr13	114814643	cg11549417	chr13:114814643-114814707
chr13	114814680	cg08617982	chr13:114814643-114814707
chr13	114814706	cg11166893	chr13:114814643-114814707
chr13	114876061	cg11686792	chr13:114876061-114876211
chr13	114876210	cg21749794	chr13:114876061-114876211
chr14	21100888	cg18415585	chr14:21100888-21100965
chr14	21100964	cg14342714	chr14:21100888-21100965
chr14	24808987	cg13066043	chr14:24808987-24809443
chr14	24809068	cg13050240	chr14:24808987-24809443
chr14	24809073	cg20822579	chr14:24808987-24809443
chr14	24809226	cg20038493	chr14:24808987-24809443
chr14	24809297	cg13583230	chr14:24808987-24809443
chr14	24809442	cg27599271	chr14:24808987-24809443
chr14	24898823	cg05760053	chr14:24898823-24898890
chr14	24898874	cg10759590	chr14:24898823-24898890
chr14	24898889	cg11837267	chr14:24898823-24898890
chr14	38725536	cg04681600	chr14:38725536-38725651
chr14	38725650	cg13643452	chr14:38725536-38725651
chr14	52734525	cg05302386	chr14:52734525-52734530
chr14	52734529	cg09516965	chr14:52734525-52734530
chr14	60952781	cg26248878	chr14:60952781-60952946
chr14	60952933	cg26132298	chr14:60952781-60952946
chr14	60952945	cg12189551	chr14:60952781-60952946
chr14	61119419	cg12818596	chr14:61119419-61119626
chr14	61119625	cg11134052	chr14:61119419-61119626
chr14	61122774	cg10858480	chr14:61122774-61122912
chr14	61122911	cg15540602	chr14:61122774-61122912
chr14	61788862	cg02282237	chr14:61788862-61788915
chr14	61788914	cg00244040	chr14:61788862-61788915
chr14	61789466	cg04087789	chr14:61789466-61789604
chr14	61789503	cg03574415	chr14:61789466-61789604
chr14	61789593	cg12165758	chr14:61789466-61789604
chr14	61789603	cg25562834	chr14:61789466-61789604
chr14	62218076	cg26164269	chr14:62218076-62218169
chr14	62218168	cg23863410	chr14:62218076-62218169
chr14	64761208	cg16792632	chr14:64761208-64761520
chr14	64761409	cg22778790	chr14:64761208-64761520
chr14	64761519	cg01845091	chr14:64761208-64761520
chr14	65016517	cg08196842	chr14:65016517-65016803
chr14	65016545	cg17306261	chr14:65016517-65016803
chr14	65016591	cg23265500	chr14:65016517-65016803
chr14	65016595	cg12281657	chr14:65016517-65016803
chr14	65016602	cg17930034	chr14:65016517-65016803
chr14	65016802	cg04536575	chr14:65016517-65016803
chr14	70653919	cg00890485	chr14:70653919-70653965
chr14	70653964	cg23241781	chr14:70653919-70653965
chr14	70654247	cg19545232	chr14:70654247-70654291
chr14	70654290	cg01646639	chr14:70654247-70654291
chr14	96890445	cg19725972	chr14:96890445-96890450
chr14	96890449	cg04924056	chr14:96890445-96890450
chr14	97685945	cg18552380	chr14:97685945-97686002
chr14	97686001	cg10880459	chr14:97685945-97686002
chr14	102554846	cg23289024	chr14:102554846-102554978
chr14	102554969	cg14893857	chr14:102554846-102554978
chr14	102554977	cg13797425	chr14:102554846-102554978
chr14	105512071	cg22796749	chr14:105512071-105512307
chr14	105512213	cg18985581	chr14:105512071-105512307
chr14	105512268	cg09197895	chr14:105512071-105512307
chr14	105512306	cg08727193	chr14:105512071-105512307
chr15	33009409	cg09656020	chr15:33009409-33009499
chr15	33009498	cg18145505	chr15:33009409-33009499
chr15	37170381	cg14891209	chr15:37170381-37170555
chr15	37170454	cg12309653	chr15:37170381-37170555
chr15	37170554	cg21375869	chr15:37170381-37170555
chr15	37387304	cg03396151	chr15:37387304-37387439
chr15	37387438	cg15902390	chr15:37387304-37387439
chr15	40651036	cg08996748	chr15:40651036-40651102
chr15	40651101	cg21165061	chr15:40651036-40651102
chr15	41218333	cg16836355	chr15:41218333-41218353
chr15	41218352	cg22835157	chr15:41218333-41218353
chr15	41952429	cg18958684	chr15:41952429-41952492
chr15	41952440	cg18556005	chr15:41952429-41952492
chr15	41952451	cg14795119	chr15:41952429-41952492
chr15	41952458	cg17178280	chr15:41952429-41952492
chr15	41952491	cg09225537	chr15:41952429-41952492
chr15	44092630	cg25631249	chr15:44092630-44092672
chr15	44092671	cg21480605	chr15:44092630-44092672
chr15	45002597	cg18696027	chr15:45002597-45002663
chr15	45002662	cg18555073	chr15:45002597-45002663
chr15	49913470	cg12638589	chr15:49913470-49913597
chr15	49913596	cg04468564	chr15:49913470-49913597
chr15	51385891	cg18588323	chr15:51385891-51385971
chr15	51385916	cg05905176	chr15:51385891-51385971
chr15	51385970	cg00063471	chr15:51385891-51385971
chr15	60287397	cg17011981	chr15:60287397-60287538
chr15	60287537	cg25247231	chr15:60287397-60287538
chr15	65689058	cg27057650	chr15:65689058-65689434
chr15	65689152	cg18650670	chr15:65689058-65689434
chr15	65689263	cg20985399	chr15:65689058-65689434
chr15	65689298	cg06899985	chr15:65689058-65689434
chr15	65689325	cg17036427	chr15:65689058-65689434
chr15	65689433	cg14164908	chr15:65689058-65689434
chr15	74421848	cg08703540	chr15:74421848-74421910
chr15	74421857	cg06041677	chr15:74421848-74421910
chr15	74421887	cg12017911	chr15:74421848-74421910
chr15	74421909	cg27200833	chr15:74421848-74421910
chr15	74426925	cg03689324	chr15:74426925-74426958
chr15	74426957	cg25833989	chr15:74426925-74426958
chr15	74726486	cg26095405	chr15:74726486-74726562
chr15	74726520	cg13462576	chr15:74726486-74726562
chr15	74726561	cg20927731	chr15:74726486-74726562
chr15	78556940	cg17246382	chr15:78556940-78557095
chr15	78556945	cg01786994	chr15:78556940-78557095
chr15	78557094	cg13747794	chr15:78556940-78557095
chr15	89951870	cg26992010	chr15:89951870-89952500
chr15	89952052	cg13406145	chr15:89951870-89952500
chr15	89952135	cg14164044	chr15:89951870-89952500
chr15	89952272	cg12254845	chr15:89951870-89952500
chr15	89952299	cg06622408	chr15:89951870-89952500
chr15	89952499	cg18698788	chr15:89951870-89952500
chr15	91473059	cg08939371	chr15:91473059-91473104
chr15	91473091	cg18724928	chr15:91473059-91473104
chr15	91473103	cg18472881	chr15:91473059-91473104
chr15	93616943	cg23754924	chr15:93616943-93617081
chr15	93616950	cg20122635	chr15:93616943-93617081
chr15	93616959	cg23013968	chr15:93616943-93617081
chr15	93616966	cg08119553	chr15:93616943-93617081
chr15	93617030	cg17896927	chr15:93616943-93617081
chr15	93617065	cg17633234	chr15:93616943-93617081
chr15	93617080	cg04340651	chr15:93616943-93617081
chr15	96886238	cg18761422	chr15:96886238-96886398
chr15	96886397	cg17454263	chr15:96886238-96886398
chr15	96895183	cg25052312	chr15:96895183-96895342
chr15	96895341	cg24033871	chr15:96895183-96895342
chr15	96906732	cg20889818	chr15:96906732-96906860
chr15	96906859	cg17982497	chr15:96906732-96906860
chr16	374924	cg27549619	chr16:374924-374989
chr16	374988	cg01045337	chr16:374924-374989
chr16	1392588	cg06759097	chr16:1392588-1392742
chr16	1392741	cg03456797	chr16:1392588-1392742
chr16	1875963	cg16270890	chr16:1875963-1875968
chr16	1875967	cg09274113	chr16:1875963-1875968
chr16	2892766	cg01006802	chr16:2892766-2892810
chr16	2892769	cg03625141	chr16:2892766-2892810
chr16	2892782	cg27137258	chr16:2892766-2892810
chr16	2892809	cg10448227	chr16:2892766-2892810
chr16	3221355	cg13899478	chr16:3221355-3221467
chr16	3221466	cg26525342	chr16:3221355-3221467
chr16	10970801	cg26239233	chr16:10970801-10971192
chr16	10970960	cg08985333	chr16:10970801-10971192
chr16	10971105	cg09015246	chr16:10970801-10971192
chr16	10971191	cg01351032	chr16:10970801-10971192
chr16	11327053	cg05130115	chr16:11327053-11327371
chr16	11327141	cg00933696	chr16:11327053-11327371
chr16	11327370	cg06742469	chr16:11327053-11327371
chr16	19191386	cg05070626	chr16:19191386-19191410
chr16	19191409	cg02071957	chr16:19191386-19191410
chr16	29674487	cg11432797	chr16:29674487-29674619
chr16	29674618	cg03549705	chr16:29674487-29674619
chr16	29674903	cg16644366	chr16:29674903-29675215
chr16	29674959	cg08480068	chr16:29674903-29675215
chr16	29674972	cg26769927	chr16:29674903-29675215
chr16	29675160	cg26691434	chr16:29674903-29675215
chr16	29675214	cg10126903	chr16:29674903-29675215
chr16	29675846	cg23083984	chr16:29675846-29676072
chr16	29676003	cg02030929	chr16:29675846-29676072
chr16	29676071	cg01681367	chr16:29675846-29676072
chr16	30075511	cg00300822	chr16:30075511-30075548
chr16	30075517	cg01986682	chr16:30075511-30075548
chr16	30075547	cg04306817	chr16:30075511-30075548
chr16	30483996	cg10522125	chr16:30483996-30484219
chr16	30484218	cg14176836	chr16:30483996-30484219
chr16	31214307	cg08730348	chr16:31214307-31214402
chr16	31214335	cg05214748	chr16:31214307-31214402
chr16	31214346	cg05907835	chr16:31214307-31214402
chr16	31214401	cg15468095	chr16:31214307-31214402
chr16	54969051	cg06993307	chr16:54969051-54969147
chr16	54969146	cg27327911	chr16:54969051-54969147
chr16	54971007	cg12492345	chr16:54971007-54971019
chr16	54971018	cg04153740	chr16:54971007-54971019
chr16	57219756	cg05418736	chr16:57219756-57219802
chr16	57219801	cg03104758	chr16:57219756-57219802
chr16	66462184	cg12277495	chr16:66462184-66462308
chr16	66462307	cg08288561	chr16:66462184-66462308
chr16	66637919	cg16335762	chr16:66637919-66637928
chr16	66637927	cg01434608	chr16:66637919-66637928
chr16	66638293	cg23297477	chr16:66638293-66638434
chr16	66638320	cg00355909	chr16:66638293-66638434
chr16	66638396	cg08601917	chr16:66638293-66638434
chr16	66638407	cg06445928	chr16:66638293-66638434
chr16	66638412	cg09233013	chr16:66638293-66638434
chr16	66638433	cg26560414	chr16:66638293-66638434
chr16	67197129	cg18705279	chr16:67197129-67197397
chr16	67197150	cg09030672	chr16:67197129-67197397
chr16	67197180	cg05436064	chr16:67197129-67197397
chr16	67197186	cg07816687	chr16:67197129-67197397
chr16	67197396	cg23414876	chr16:67197129-67197397
chr16	68273877	cg02367850	chr16:68273877-68274084
chr16	68273959	cg10368447	chr16:68273877-68274084
chr16	68274083	cg22676843	chr16:68273877-68274084
chr16	72821353	cg02246055	chr16:72821353-72821666
chr16	72821498	cg08512490	chr16:72821353-72821666
chr16	72821566	cg16630989	chr16:72821353-72821666
chr16	72821665	cg04814450	chr16:72821353-72821666
chr16	73096842	cg00024494	chr16:73096842-73097143
chr16	73096889	cg15334372	chr16:73096842-73097143
chr16	73096894	cg04990190	chr16:73096842-73097143
chr16	73096966	cg00604454	chr16:73096842-73097143
chr16	73097057	cg08144675	chr16:73096842-73097143
chr16	73097142	cg27570661	chr16:73096842-73097143
chr16	73098174	cg27359566	chr16:73098174-73098357
chr16	73098356	cg02424365	chr16:73098174-73098357
chr16	84327808	cg23865698	chr16:84327808-84328128
chr16	84327869	cg01264765	chr16:84327808-84328128
chr16	84328104	cg02219997	chr16:84327808-84328128
chr16	84328127	cg07141055	chr16:84327808-84328128
chr16	84328658	cg05377387	chr16:84328658-84328720
chr16	84328719	cg04195127	chr16:84328658-84328720
chr16	88769854	cg07644807	chr16:88769854-88769971
chr16	88769970	cg07549381	chr16:88769854-88769971
chr16	89006335	cg12829360	chr16:89006335-89006456
chr16	89006367	cg26810779	chr16:89006335-89006456
chr16	89006455	cg05702747	chr16:89006335-89006456
chr17	1626509	cg09433910	chr17:1626509-1626576
chr17	1626575	cg10080732	chr17:1626509-1626576
chr17	1957206	cg21994267	chr17:1957206-1957795
chr17	1957216	cg13951527	chr17:1957206-1957795
chr17	1957231	cg17182507	chr17:1957206-1957795
chr17	1957236	cg25365746	chr17:1957206-1957795
chr17	1957365	cg09633973	chr17:1957206-1957795
chr17	1957370	cg21556389	chr17:1957206-1957795
chr17	1957390	cg00815093	chr17:1957206-1957795
chr17	1957394	cg17416280	chr17:1957206-1957795
chr17	1957410	cg11144056	chr17:1957206-1957795
chr17	1957496	cg17739038	chr17:1957206-1957795
chr17	1957529	cg02151609	chr17:1957206-1957795
chr17	1957605	cg25449542	chr17:1957206-1957795
chr17	1957607	cg10948797	chr17:1957206-1957795
chr17	1957625	cg00592510	chr17:1957206-1957795
chr17	1957671	cg13915354	chr17:1957206-1957795
chr17	1957677	cg24576620	chr17:1957206-1957795
chr17	1957698	cg22934970	chr17:1957206-1957795
chr17	1957748	cg04962428	chr17:1957206-1957795
chr17	1957794	cg13254898	chr17:1957206-1957795
chr17	1959121	cg25520679	chr17:1959121-1959133
chr17	1959124	cg17029019	chr17:1959121-1959133
chr17	1959132	cg23882658	chr17:1959121-1959133
chr17	3438857	cg06907418	chr17:3438857-3438919
chr17	3438918	cg03741619	chr17:3438857-3438919
chr17	3867014	cg15443822	chr17:3867014-3867061
chr17	3867060	cg19290504	chr17:3867014-3867061
chr17	4614420	cg13376290	chr17:4614420-4614423
chr17	4614422	cg03543600	chr17:4614420-4614423
chr17	4802847	cg07834574	chr17:4802847-4803054
chr17	4802888	cg09036188	chr17:4802847-4803054
chr17	4802906	cg14482741	chr17:4802847-4803054
chr17	4802981	cg20814095	chr17:4802847-4803054
chr17	4803053	cg21071097	chr17:4802847-4803054
chr17	7108305	cg15802396	chr17:7108305-7108654
chr17	7108468	cg13729891	chr17:7108305-7108654
chr17	7108653	cg26674800	chr17:7108305-7108654
chr17	7287652	cg25827022	chr17:7287652-7287741
chr17	7287740	cg11838224	chr17:7287652-7287741
chr17	7621545	cg25000600	chr17:7621545-7621576
chr17	7621575	cg07711099	chr17:7621545-7621576
chr17	7826266	cg07367232	chr17:7826266-7826292
chr17	7826291	cg22234897	chr17:7826266-7826292
chr17	7905636	cg14425294	chr17:7905636-7905841
chr17	7905704	cg25578028	chr17:7905636-7905841
chr17	7905840	cg16811108	chr17:7905636-7905841
chr17	8027830	cg00435621	chr17:8027830-8027838
chr17	8027837	cg27197380	chr17:8027830-8027838
chr17	8067759	cg25479708	chr17:8067759-8067777
chr17	8067776	cg05247640	chr17:8067759-8067777
chr17	8868541	cg08269742	chr17:8868541-8868835
chr17	8868669	cg18923721	chr17:8868541-8868835
chr17	8868688	cg04916523	chr17:8868541-8868835
chr17	8868834	cg18470295	chr17:8868541-8868835
chr17	10102439	cg24513224	chr17:10102439-10102559
chr17	10102558	cg13991233	chr17:10102439-10102559
chr17	16256937	cg21325732	chr17:16256937-16256991
chr17	16256974	cg23401912	chr17:16256937-16256991
chr17	16256990	cg13180678	chr17:16256937-16256991
chr17	18908220	cg05090106	chr17:18908220-18908236
chr17	18908235	cg14807365	chr17:18908220-18908236
chr17	26577636	cg19118751	chr17:26577636-26577714
chr17	26577713	cg23756173	chr17:26577636-26577714
chr17	26699169	cg15760257	chr17:26699169-26699188
chr17	26699187	cg05854644	chr17:26699169-26699188
chr17	26926011	cg00449941	chr17:26926011-26926077
chr17	26926027	cg21804933	chr17:26926011-26926077
chr17	26926050	cg05564086	chr17:26926011-26926077
chr17	26926074	cg20155566	chr17:26926011-26926077
chr17	26926076	cg06774283	chr17:26926011-26926077
chr17	26926841	cg22465736	chr17:26926841-26926869
chr17	26926868	cg17960080	chr17:26926841-26926869
chr17	27038664	cg19462352	chr17:27038664-27039121
chr17	27038686	cg24841318	chr17:27038664-27039121
chr17	27038861	cg02685896	chr17:27038664-27039121
chr17	27038886	cg14676825	chr17:27038664-27039121
chr17	27039032	cg03049691	chr17:27038664-27039121
chr17	27039058	cg10495754	chr17:27038664-27039121
chr17	27039120	cg07585069	chr17:27038664-27039121
chr17	27940404	cg14215472	chr17:27940404-27940510
chr17	27940509	cg21101720	chr17:27940404-27940510
chr17	32964596	cg17276853	chr17:32964596-32964616
chr17	32964615	cg16065538	chr17:32964596-32964616
chr17	33700255	cg18411103	chr17:33700255-33700296
chr17	33700295	cg12581244	chr17:33700255-33700296
chr17	33701321	cg18108623	chr17:33701321-33701530
chr17	33701350	cg03668718	chr17:33701321-33701530
chr17	33701353	cg11309496	chr17:33701321-33701530
chr17	33701529	cg13341380	chr17:33701321-33701530
chr17	33815432	cg22763680	chr17:33815432-33815524
chr17	33815451	cg06551997	chr17:33815432-33815524
chr17	33815523	cg04616544	chr17:33815432-33815524
chr17	34998759	cg11406050	chr17:34998759-34998798
chr17	34998797	cg06126658	chr17:34998759-34998798
chr17	35078971	cg23876285	chr17:35078971-35079062
chr17	35079061	cg27614319	chr17:35078971-35079062
chr17	35300868	cg04636269	chr17:35300868-35300875
chr17	35300874	cg04588165	chr17:35300868-35300875
chr17	37760198	cg07960154	chr17:37760198-37760360
chr17	37760359	cg20153196	chr17:37760198-37760360
chr17	40439433	cg20388732	chr17:40439433-40439629
chr17	40439492	cg03001305	chr17:40439433-40439629
chr17	40439501	cg06357561	chr17:40439433-40439629
chr17	40439628	cg15774391	chr17:40439433-40439629
chr17	40440904	cg03313364	chr17:40440904-40441156
chr17	40440916	cg14042635	chr17:40440904-40441156
chr17	40441155	cg13380204	chr17:40440904-40441156
chr17	40936658	cg16265599	chr17:40936658-40936768
chr17	40936767	cg16695758	chr17:40936658-40936768
chr17	41132080	cg03930837	chr17:41132080-41132170
chr17	41132138	cg02965250	chr17:41132080-41132170
chr17	41132169	cg21824162	chr17:41132080-41132170
chr17	41984558	cg00794378	chr17:41984558-41984775
chr17	41984774	cg19399402	chr17:41984558-41984775
chr17	42084612	cg00483503	chr17:42084612-42084783
chr17	42084782	cg11952315	chr17:42084612-42084783
chr17	43339040	cg11933779	chr17:43339040-43339516
chr17	43339223	cg13001868	chr17:43339040-43339516
chr17	43339328	cg04992638	chr17:43339040-43339516
chr17	43339358	cg08247376	chr17:43339040-43339516
chr17	43339476	cg17222164	chr17:43339040-43339516
chr17	43339497	cg03048083	chr17:43339040-43339516
chr17	43339512	cg01627847	chr17:43339040-43339516
chr17	43339515	cg08124910	chr17:43339040-43339516
chr17	44896877	cg13998093	chr17:44896877-44897025
chr17	44896923	cg02017282	chr17:44896877-44897025
chr17	44897024	cg15237742	chr17:44896877-44897025
chr17	46507763	cg14233507	chr17:46507763-46507778
chr17	46507777	cg16789104	chr17:46507763-46507778
chr17	46670933	cg05992357	chr17:46670933-46671333
chr17	46671010	cg16495265	chr17:46670933-46671333
chr17	46671077	cg03809346	chr17:46670933-46671333
chr17	46671083	cg05085809	chr17:46670933-46671333
chr17	46671131	cg06266993	chr17:46670933-46671333
chr17	46671215	cg06384413	chr17:46670933-46671333
chr17	46671234	cg11155697	chr17:46670933-46671333
chr17	46671244	cg02712075	chr17:46670933-46671333
chr17	46671293	cg10153335	chr17:46670933-46671333
chr17	46671298	cg02293936	chr17:46670933-46671333
chr17	46671332	cg24626312	chr17:46670933-46671333
chr17	46674438	cg26279336	chr17:46674438-46674515
chr17	46674514	cg11352083	chr17:46674438-46674515
chr17	46696752	cg25526913	chr17:46696752-46696849
chr17	46696848	cg11916219	chr17:46696752-46696849
chr17	47073810	cg18179002	chr17:47073810-47073995
chr17	47073849	cg24453819	chr17:47073810-47073995
chr17	47073969	cg01384163	chr17:47073810-47073995
chr17	47073994	cg22896991	chr17:47073810-47073995
chr17	48351821	cg01734062	chr17:48351821-48352009
chr17	48352008	cg25949363	chr17:48351821-48352009
chr17	53341098	cg25534244	chr17:53341098-53341244
chr17	53341243	cg15833843	chr17:53341098-53341244
chr17	56405948	cg12937434	chr17:56405948-56406295
chr17	56405967	cg11638071	chr17:56405948-56406295
chr17	56406118	cg21903817	chr17:56405948-56406295
chr17	56406294	cg12117658	chr17:56405948-56406295
chr17	57970058	cg18210730	chr17:57970058-57970076
chr17	57970075	cg10997002	chr17:57970058-57970076
chr17	59480470	cg01438365	chr17:59480470-59480731
chr17	59480674	cg21389753	chr17:59480470-59480731
chr17	59480730	cg07095230	chr17:59480470-59480731
chr17	59534903	cg03222323	chr17:59534903-59534999
chr17	59534998	cg17975443	chr17:59534903-59534999
chr17	61778366	cg04380519	chr17:61778366-61778551
chr17	61778515	cg07836815	chr17:61778366-61778551
chr17	61778550	cg04918402	chr17:61778366-61778551
chr17	66286298	cg17916916	chr17:66286298-66286395
chr17	66286371	cg10509187	chr17:66286298-66286395
chr17	66286394	cg02227503	chr17:66286298-66286395
chr17	73083692	cg06594281	chr17:73083692-73083882
chr17	73083812	cg13424870	chr17:73083692-73083882
chr17	73083876	cg21306329	chr17:73083692-73083882
chr17	73083881	cg27619475	chr17:73083692-73083882
chr17	73749654	cg11223622	chr17:73749654-73749695
chr17	73749694	cg16916914	chr17:73749654-73749695
chr17	75447504	cg18104645	chr17:75447504-75447656
chr17	75447655	cg20955894	chr17:75447504-75447656
chr17	76126301	cg00447208	chr17:76126301-76126887
chr17	76126449	cg08470991	chr17:76126301-76126887
chr17	76126490	cg01246266	chr17:76126301-76126887
chr17	76126702	cg03190661	chr17:76126301-76126887
chr17	76126886	cg20943461	chr17:76126301-76126887
chr17	76128481	cg04947157	chr17:76128481-76128684
chr17	76128522	cg11493223	chr17:76128481-76128684
chr17	76128531	cg18901278	chr17:76128481-76128684
chr17	76128556	cg24988684	chr17:76128481-76128684
chr17	76128621	cg02911077	chr17:76128481-76128684
chr17	76128634	cg03742808	chr17:76128481-76128684
chr17	76128676	cg16214492	chr17:76128481-76128684
chr17	76128683	cg12798338	chr17:76128481-76128684
chr17	77751208	cg27347140	chr17:77751208-77751274
chr17	77751273	cg26037614	chr17:77751208-77751274
chr17	77788484	cg07914856	chr17:77788484-77788723
chr17	77788722	cg10476584	chr17:77788484-77788723
chr17	79259040	cg07003587	chr17:79259040-79259700
chr17	79259283	cg08224920	chr17:79259040-79259700
chr17	79259383	cg14345572	chr17:79259040-79259700
chr17	79259536	cg16863795	chr17:79259040-79259700
chr17	79259699	cg20552468	chr17:79259040-79259700
chr17	79478715	cg15906692	chr17:79478715-79478840
chr17	79478839	cg17317962	chr17:79478715-79478840
chr17	79988647	cg10092374	chr17:79988647-79988750
chr17	79988749	cg05214218	chr17:79988647-79988750
chr17	80186266	cg04184297	chr17:80186266-80186337
chr17	80186273	cg14417329	chr17:80186266-80186337
chr17	80186275	cg08296680	chr17:80186266-80186337
chr17	80186336	cg14654468	chr17:80186266-80186337
chr17	80273969	cg03677492	chr17:80273969-80274001
chr17	80274000	cg06692929	chr17:80273969-80274001
chr17	80358850	cg25490145	chr17:80358850-80358877
chr17	80358876	cg21465176	chr17:80358850-80358877
chr17	80407379	cg09419005	chr17:80407379-80407780
chr17	80407590	cg27215100	chr17:80407379-80407780
chr17	80407749	cg27381584	chr17:80407379-80407780
chr17	80407779	cg08040471	chr17:80407379-80407780
chr17	81006485	cg14106046	chr17:81006485-81006498
chr17	81006497	cg01826354	chr17:81006485-81006498
chr18	13136340	cg00430895	chr18:13136340-13136427
chr18	13136426	cg19174643	chr18:13136340-13136427
chr18	22929205	cg21183523	chr18:22929205-22929408
chr18	22929407	cg12338097	chr18:22929205-22929408
chr18	29265840	cg07027513	chr18:29265840-29265843
chr18	29265842	cg02930996	chr18:29265840-29265843
chr18	44526700	cg12171183	chr18:44526700-44526868
chr18	44526707	cg06198398	chr18:44526700-44526868
chr18	44526743	cg20469799	chr18:44526700-44526868
chr18	44526756	cg05498007	chr18:44526700-44526868
chr18	44526867	cg05529506	chr18:44526700-44526868
chr18	51750159	cg11718707	chr18:51750159-51750163
chr18	51750162	cg27567880	chr18:51750159-51750163
chr18	55862577	cg27105827	chr18:55862577-55862873
chr18	55862627	cg15733882	chr18:55862577-55862873
chr18	55862676	cg15245625	chr18:55862577-55862873
chr18	55862678	cg25693302	chr18:55862577-55862873
chr18	55862711	cg21068094	chr18:55862577-55862873
chr18	55862763	cg14186816	chr18:55862577-55862873
chr18	55862872	cg17889402	chr18:55862577-55862873
chr18	60988058	cg12090740	chr18:60988058-60988086
chr18	60988085	cg26277730	chr18:60988058-60988086
chr19	1074727	cg02753354	chr19:1074727-1074927
chr19	1074926	cg19617213	chr19:1074727-1074927
chr19	1401767	cg02966153	chr19:1401767-1401782
chr19	1401775	cg04260368	chr19:1401767-1401782
chr19	1401781	cg27317433	chr19:1401767-1401782
chr19	2289982	cg23000808	chr19:2289982-2290025
chr19	2290022	cg22112051	chr19:2289982-2290025
chr19	2290024	cg24321347	chr19:2289982-2290025
chr19	3178413	cg02716776	chr19:3178413-3178956
chr19	3178512	cg02996471	chr19:3178413-3178956
chr19	3178742	cg27121758	chr19:3178413-3178956
chr19	3178759	cg20583073	chr19:3178413-3178956
chr19	3178844	cg20695297	chr19:3178413-3178956
chr19	3178955	cg17518965	chr19:3178413-3178956
chr19	3179364	cg03684062	chr19:3179364-3179742
chr19	3179545	cg04490178	chr19:3179364-3179742
chr19	3179741	cg20781880	chr19:3179364-3179742
chr19	3180708	cg09332091	chr19:3180708-3180816
chr19	3180815	cg02997560	chr19:3180708-3180816
chr19	3687922	cg06358131	chr19:3687922-3688037
chr19	3688036	cg12148647	chr19:3687922-3688037
chr19	3821975	cg06616476	chr19:3821975-3822190
chr19	3822126	cg17117277	chr19:3821975-3822190
chr19	3822189	cg03126579	chr19:3821975-3822190
chr19	4328759	cg06776703	chr19:4328759-4328819
chr19	4328818	cg25528916	chr19:4328759-4328819
chr19	4916593	cg25982880	chr19:4916593-4916984
chr19	4916783	cg18901104	chr19:4916593-4916984
chr19	4916983	cg21311067	chr19:4916593-4916984
chr19	7741602	cg18732541	chr19:7741602-7741956
chr19	7741732	cg07723365	chr19:7741602-7741956
chr19	7741809	cg03470073	chr19:7741602-7741956
chr19	7741838	cg17661462	chr19:7741602-7741956
chr19	7741955	cg12571879	chr19:7741602-7741956
chr19	9896955	cg20461196	chr19:9896955-9896994
chr19	9896993	cg16124981	chr19:9896955-9896994
chr19	10381355	cg26549174	chr19:10381355-10381417
chr19	10381383	cg08427717	chr19:10381355-10381417
chr19	10381393	cg05106269	chr19:10381355-10381417
chr19	10381416	cg12151124	chr19:10381355-10381417
chr19	10589815	cg27423510	chr19:10589815-10589865
chr19	10589864	cg25062137	chr19:10589815-10589865
chr19	11199851	cg07960944	chr19:11199851-11199904
chr19	11199883	cg05249393	chr19:11199851-11199904
chr19	11199903	cg22381454	chr19:11199851-11199904
chr19	11689538	cg27002699	chr19:11689538-11689861
chr19	11689614	cg08599448	chr19:11689538-11689861
chr19	11689649	cg02874942	chr19:11689538-11689861
chr19	11689715	cg04566159	chr19:11689538-11689861
chr19	11689726	cg00487737	chr19:11689538-11689861
chr19	11689813	cg01602621	chr19:11689538-11689861
chr19	11689855	cg03302259	chr19:11689538-11689861
chr19	11689860	cg26570683	chr19:11689538-11689861
chr19	13124604	cg08420572	chr19:13124604-13125171
chr19	13124691	cg03675258	chr19:13124604-13125171
chr19	13124776	cg24102622	chr19:13124604-13125171
chr19	13124960	cg25716814	chr19:13124604-13125171
chr19	13125084	cg20454073	chr19:13124604-13125171
chr19	13125170	cg27304533	chr19:13124604-13125171
chr19	13208349	cg13465946	chr19:13208349-13208600
chr19	13208599	cg02297936	chr19:13208349-13208600
chr19	13209485	cg09331335	chr19:13209485-13209549
chr19	13209548	cg00689651	chr19:13209485-13209549
chr19	13209901	cg12650490	chr19:13209901-13209982
chr19	13209981	cg09761040	chr19:13209901-13209982
chr19	13215292	cg22463795	chr19:13215292-13215369
chr19	13215368	cg22436086	chr19:13215292-13215369
chr19	13947469	cg06606386	chr19:13947469-13947647
chr19	13947473	cg11429044	chr19:13947469-13947647
chr19	13947646	cg07706375	chr19:13947469-13947647
chr19	13983613	cg17926950	chr19:13983613-13983814
chr19	13983813	cg16005540	chr19:13983613-13983814
chr19	14260587	cg04416414	chr19:14260587-14260592
chr19	14260591	cg14565903	chr19:14260587-14260592
chr19	14550846	cg03087897	chr19:14550846-14551000
chr19	14550855	cg20468939	chr19:14550846-14551000
chr19	14550997	cg11550234	chr19:14550846-14551000
chr19	14550999	cg00880290	chr19:14550846-14551000
chr19	16394499	cg24361291	chr19:16394499-16394575
chr19	16394574	cg11762018	chr19:16394499-16394575
chr19	16999576	cg05211836	chr19:16999576-16999669
chr19	16999614	cg08066035	chr19:16999576-16999669
chr19	16999641	cg08067617	chr19:16999576-16999669
chr19	16999668	cg14753355	chr19:16999576-16999669
chr19	17439877	cg24192660	chr19:17439877-17439939
chr19	17439938	cg07086492	chr19:17439877-17439939
chr19	17634071	cg08528778	chr19:17634071-17634173
chr19	17634108	cg14041069	chr19:17634071-17634173
chr19	17634172	cg06305609	chr19:17634071-17634173
chr19	17862104	cg08206267	chr19:17862104-17862386
chr19	17862130	cg02380521	chr19:17862104-17862386
chr19	17862150	cg24783510	chr19:17862104-17862386
chr19	17862210	cg11737334	chr19:17862104-17862386
chr19	17862385	cg22317846	chr19:17862104-17862386
chr19	17958505	cg05315206	chr19:17958505-17959083
chr19	17958633	cg10357657	chr19:17958505-17959083
chr19	17958647	cg04916091	chr19:17958505-17959083
chr19	17958736	cg05635754	chr19:17958505-17959083
chr19	17958825	cg27035251	chr19:17958505-17959083
chr19	17958892	cg17423207	chr19:17958505-17959083
chr19	17958905	cg08130179	chr19:17958505-17959083
chr19	17958937	cg21988119	chr19:17958505-17959083
chr19	17958956	cg02285920	chr19:17958505-17959083
chr19	17958961	cg03491584	chr19:17958505-17959083
chr19	17959046	cg01089639	chr19:17958505-17959083
chr19	17959082	cg04557677	chr19:17958505-17959083
chr19	18539756	cg10790698	chr19:18539756-18539844
chr19	18539841	cg13331354	chr19:18539756-18539844
chr19	18539843	cg18547371	chr19:18539756-18539844
chr19	19739407	cg19306047	chr19:19739407-19739415
chr19	19739411	cg10376598	chr19:19739407-19739415
chr19	19739414	cg13556491	chr19:19739407-19739415
chr19	30215101	cg06602333	chr19:30215101-30215234
chr19	30215233	cg22030457	chr19:30215101-30215234
chr19	31843948	cg21501525	chr19:31843948-31844183
chr19	31844056	cg04603391	chr19:31843948-31844183
chr19	31844182	cg18614381	chr19:31843948-31844183
chr19	31848008	cg02128244	chr19:31848008-31848050
chr19	31848049	cg21533331	chr19:31848008-31848050
chr19	36233297	cg12967050	chr19:36233297-36233448
chr19	36233324	cg16927606	chr19:36233297-36233448
chr19	36233380	cg15139596	chr19:36233297-36233448
chr19	36233447	cg16911583	chr19:36233297-36233448
chr19	36347919	cg09479015	chr19:36347919-36348035
chr19	36348034	cg06945936	chr19:36347919-36348035
chr19	36909831	cg13252583	chr19:36909831-36909914
chr19	36909913	cg09257332	chr19:36909831-36909914
chr19	41197106	cg19643921	chr19:41197106-41197167
chr19	41197166	cg04312358	chr19:41197106-41197167
chr19	42498642	cg05628771	chr19:42498642-42498663
chr19	42498662	cg05279901	chr19:42498642-42498663
chr19	42636639	cg01027750	chr19:42636639-42637138
chr19	42636811	cg20508523	chr19:42636639-42637138
chr19	42636817	cg13990355	chr19:42636639-42637138
chr19	42636978	cg06419476	chr19:42636639-42637138
chr19	42637137	cg21608489	chr19:42636639-42637138
chr19	42680445	cg12494180	chr19:42680445-42680535
chr19	42680534	cg25694397	chr19:42680445-42680535
chr19	42703609	cg14013103	chr19:42703609-42703853
chr19	42703763	cg11721464	chr19:42703609-42703853
chr19	42703852	cg14189583	chr19:42703609-42703853
chr19	44716600	cg13712476	chr19:44716600-44716635
chr19	44716634	cg05012551	chr19:44716600-44716635
chr19	46379763	cg20717768	chr19:46379763-46379992
chr19	46379929	cg22473620	chr19:46379763-46379992
chr19	46379991	cg13546240	chr19:46379763-46379992
chr19	46996516	cg10400652	chr19:46996516-46996714
chr19	46996713	cg23928165	chr19:46996516-46996714
chr19	47925344	cg17772543	chr19:47925344-47925426
chr19	47925358	cg04103070	chr19:47925344-47925426
chr19	47925425	cg22933807	chr19:47925344-47925426
chr19	48833410	cg10338830	chr19:48833410-48833560
chr19	48833535	cg06350544	chr19:48833410-48833560
chr19	48833559	cg17315219	chr19:48833410-48833560
chr19	48837548	cg26172812	chr19:48837548-48837599
chr19	48837598	cg13647601	chr19:48837548-48837599
chr19	49199965	cg02804510	chr19:49199965-49200059
chr19	49200058	cg08619932	chr19:49199965-49200059
chr19	49250180	cg16732175	chr19:49250180-49250253
chr19	49250252	cg15085603	chr19:49250180-49250253
chr19	50037661	cg22840219	chr19:50037661-50037881
chr19	50037880	cg18224395	chr19:50037661-50037881
chr19	50096791	cg15022387	chr19:50096791-50096877
chr19	50096876	cg00458016	chr19:50096791-50096877
chr19	50553682	cg26353468	chr19:50553682-50554014
chr19	50553699	cg21634218	chr19:50553682-50554014
chr19	50553708	cg26257814	chr19:50553682-50554014
chr19	50553883	cg07655045	chr19:50553682-50554014
chr19	50553907	cg27397787	chr19:50553682-50554014
chr19	50554013	cg16349876	chr19:50553682-50554014
chr19	52674958	cg09776910	chr19:52674958-52674968
chr19	52674967	cg21485898	chr19:52674958-52674968
chr2	11606945	cg17726575	chr2:11606945-11607043
chr2	11607042	cg23214755	chr2:11606945-11607043
chr2	19551750	cg07531268	chr2:19551750-19551861
chr2	19551789	cg12619940	chr2:19551750-19551861
chr2	19551860	cg17097782	chr2:19551750-19551861
chr2	20866231	cg21039778	chr2:20866231-20866400
chr2	20866242	cg19113641	chr2:20866231-20866400
chr2	20866261	cg12266953	chr2:20866231-20866400
chr2	20866399	cg07966910	chr2:20866231-20866400
chr2	24232856	cg08134053	chr2:24232856-24232892
chr2	24232865	cg02687055	chr2:24232856-24232892
chr2	24232884	cg13259296	chr2:24232856-24232892
chr2	24232886	cg15871441	chr2:24232856-24232892
chr2	24232889	cg23220551	chr2:24232856-24232892
chr2	24232891	cg09066338	chr2:24232856-24232892
chr2	25142229	cg21151432	chr2:25142229-25142474
chr2	25142391	cg17644208	chr2:25142229-25142474
chr2	25142473	cg08599266	chr2:25142229-25142474
chr2	25500046	cg08485187	chr2:25500046-25500126
chr2	25500125	cg13558695	chr2:25500046-25500126
chr2	32852696	cg00995798	chr2:32852696-32852829
chr2	32852760	cg26114642	chr2:32852696-32852829
chr2	32852828	cg26189067	chr2:32852696-32852829
chr2	37572289	cg17304496	chr2:37572289-37572397
chr2	37572396	cg12040278	chr2:37572289-37572397
chr2	42329652	cg15001131	chr2:42329652-42329761
chr2	42329760	cg18204158	chr2:42329652-42329761
chr2	45159457	cg26648203	chr2:45159457-45159505
chr2	45159504	cg02183025	chr2:45159457-45159505
chr2	45168798	cg19148866	chr2:45168798-45168925
chr2	45168819	cg26491213	chr2:45168798-45168925
chr2	45168921	cg05740609	chr2:45168798-45168925
chr2	45168924	cg22437074	chr2:45168798-45168925
chr2	45231226	cg13261971	chr2:45231226-45231383
chr2	45231382	cg21875802	chr2:45231226-45231383
chr2	45233528	cg24887265	chr2:45233528-45233774
chr2	45233634	cg09019410	chr2:45233528-45233774
chr2	45233773	cg23413809	chr2:45233528-45233774
chr2	56412924	cg24130711	chr2:56412924-56413070
chr2	56413034	cg06716959	chr2:56412924-56413070
chr2	56413069	cg17501259	chr2:56412924-56413070
chr2	63274615	cg15732840	chr2:63274615-63274858
chr2	63274709	cg19177627	chr2:63274615-63274858
chr2	63274857	cg15402210	chr2:63274615-63274858
chr2	63283967	cg21472506	chr2:63283967-63284133
chr2	63284066	cg23229261	chr2:63283967-63284133
chr2	63284132	cg10122865	chr2:63283967-63284133
chr2	64834280	cg26575450	chr2:64834280-64834431
chr2	64834430	cg03517776	chr2:64834280-64834431
chr2	66654057	cg10806009	chr2:66654057-66654138
chr2	66654137	cg17775091	chr2:66654057-66654138
chr2	66664535	cg07809589	chr2:66664535-66664668
chr2	66664667	cg16927242	chr2:66664535-66664668
chr2	66809923	cg10552446	chr2:66809923-66809986
chr2	66809959	cg08217163	chr2:66809923-66809986
chr2	66809985	cg24105287	chr2:66809923-66809986
chr2	66810570	cg01721569	chr2:66810570-66810607
chr2	66810606	cg02676167	chr2:66810570-66810607
chr2	70351227	cg13716787	chr2:70351227-70351464
chr2	70351425	cg06145909	chr2:70351227-70351464
chr2	70351463	cg25339408	chr2:70351227-70351464
chr2	71134524	cg02322373	chr2:71134524-71134937
chr2	71134586	cg10617784	chr2:71134524-71134937
chr2	71134630	cg01109169	chr2:71134524-71134937
chr2	71134694	cg19907796	chr2:71134524-71134937
chr2	71134791	cg17649293	chr2:71134524-71134937
chr2	71134936	cg18150120	chr2:71134524-71134937
chr2	80549579	cg25636665	chr2:80549579-80549798
chr2	80549634	cg24509810	chr2:80549579-80549798
chr2	80549797	cg06607919	chr2:80549579-80549798
chr2	85361959	cg07847030	chr2:85361959-85362031
chr2	85362030	cg17484733	chr2:85361959-85362031
chr2	96990762	cg24161793	chr2:96990762-96991150
chr2	96990800	cg06909469	chr2:96990762-96991150
chr2	96990858	cg18720905	chr2:96990762-96991150
chr2	96990861	cg17932631	chr2:96990762-96991150
chr2	96990914	cg05497345	chr2:96990762-96991150
chr2	96990982	cg13997864	chr2:96990762-96991150
chr2	96991017	cg11270393	chr2:96990762-96991150
chr2	96991149	cg08983217	chr2:96990762-96991150
chr2	102091129	cg12464048	chr2:102091129-102091203
chr2	102091195	cg01388757	chr2:102091129-102091203
chr2	102091202	cg04415270	chr2:102091129-102091203
chr2	102091607	cg02933362	chr2:102091607-102091657
chr2	102091656	cg27255239	chr2:102091607-102091657
chr2	109647956	cg12671030	chr2:109647956-109647959
chr2	109647958	cg08180070	chr2:109647956-109647959
chr2	111875858	cg18646521	chr2:111875858-111876009
chr2	111875934	cg03171003	chr2:111875858-111876009
chr2	111876008	cg27624162	chr2:111875858-111876009
chr2	111877065	cg11729679	chr2:111877065-111877178
chr2	111877177	cg09907170	chr2:111877065-111877178
chr2	112811924	cg08481119	chr2:112811924-112812131
chr2	112812130	cg04439376	chr2:112811924-112812131
chr2	119599744	cg20627174	chr2:119599744-119599820
chr2	119599748	cg21811143	chr2:119599744-119599820
chr2	119599819	cg21215767	chr2:119599744-119599820
chr2	127413505	cg04453971	chr2:127413505-127413531
chr2	127413530	cg00014112	chr2:127413505-127413531
chr2	127414827	cg24064594	chr2:127414827-127414884
chr2	127414883	cg24772388	chr2:127414827-127414884
chr2	136876021	cg21859434	chr2:136876021-136876189
chr2	136876163	cg05303524	chr2:136876021-136876189
chr2	136876188	cg06332859	chr2:136876021-136876189
chr2	162271801	cg06521615	chr2:162271801-162271860
chr2	162271859	cg06747888	chr2:162271801-162271860
chr2	173099800	cg08900106	chr2:173099800-173099920
chr2	173099919	cg17066470	chr2:173099800-173099920
chr2	175191045	cg05298922	chr2:175191045-175191070
chr2	175191069	cg02809707	chr2:175191045-175191070
chr2	175199315	cg17153568	chr2:175199315-175199350
chr2	175199349	cg18609783	chr2:175199315-175199350
chr2	175202397	cg00054771	chr2:175202397-175202556
chr2	175202555	cg02728209	chr2:175202397-175202556
chr2	175208588	cg00178897	chr2:175208588-175208762
chr2	175208594	cg23064609	chr2:175208588-175208762
chr2	175208605	cg15126975	chr2:175208588-175208762
chr2	175208761	cg06973615	chr2:175208588-175208762
chr2	176961552	cg24563197	chr2:176961552-176961754
chr2	176961603	cg13011362	chr2:176961552-176961754
chr2	176961753	cg18669966	chr2:176961552-176961754
chr2	176988580	cg13158481	chr2:176988580-176988793
chr2	176988792	cg25829490	chr2:176988580-176988793
chr2	176993089	cg18448949	chr2:176993089-176993212
chr2	176993115	cg03321133	chr2:176993089-176993212
chr2	176993211	cg25423004	chr2:176993089-176993212
chr2	177029921	cg00893471	chr2:177029921-177030172
chr2	177030150	cg05864326	chr2:177029921-177030172
chr2	177030171	cg23547017	chr2:177029921-177030172
chr2	182321354	cg05246303	chr2:182321354-182321497
chr2	182321373	cg25515269	chr2:182321354-182321497
chr2	182321489	cg17265419	chr2:182321354-182321497
chr2	182321496	cg10965575	chr2:182321354-182321497
chr2	182322749	cg11947981	chr2:182322749-182322842
chr2	182322841	cg04531425	chr2:182322749-182322842
chr2	185462269	cg01715143	chr2:185462269-185462409
chr2	185462338	cg24166893	chr2:185462269-185462409
chr2	185462397	cg13121699	chr2:185462269-185462409
chr2	185462408	cg11811513	chr2:185462269-185462409
chr2	187713711	cg14145801	chr2:187713711-187713987
chr2	187713876	cg19535896	chr2:187713711-187713987
chr2	187713902	cg10396546	chr2:187713711-187713987
chr2	187713964	cg07548607	chr2:187713711-187713987
chr2	187713986	cg05907046	chr2:187713711-187713987
chr2	200334001	cg27456468	chr2:200334001-200334138
chr2	200334137	cg19376851	chr2:200334001-200334138
chr2	200334558	cg15981734	chr2:200334558-200334806
chr2	200334584	cg09605636	chr2:200334558-200334806
chr2	200334805	cg06451843	chr2:200334558-200334806
chr2	202897418	cg24745633	chr2:202897418-202897590
chr2	202897589	cg10781510	chr2:202897418-202897590
chr2	207307490	cg27380819	chr2:207307490-207307545
chr2	207307544	cg04307977	chr2:207307490-207307545
chr2	208989248	cg22399133	chr2:208989248-208989470
chr2	208989324	cg25429719	chr2:208989248-208989470
chr2	208989382	cg23405212	chr2:208989248-208989470
chr2	208989425	cg00018606	chr2:208989248-208989470
chr2	208989469	cg12073779	chr2:208989248-208989470
chr2	219736167	cg24813176	chr2:219736167-219736313
chr2	219736250	cg23154059	chr2:219736167-219736313
chr2	219736312	cg22344703	chr2:219736167-219736313
chr2	219848333	cg00422120	chr2:219848333-219848374
chr2	219848373	cg00021256	chr2:219848333-219848374
chr2	220117599	cg08396863	chr2:220117599-220117869
chr2	220117704	cg08378442	chr2:220117599-220117869
chr2	220117771	cg16725050	chr2:220117599-220117869
chr2	220117784	cg11348442	chr2:220117599-220117869
chr2	220117868	cg19074496	chr2:220117599-220117869
chr2	220379044	cg17610929	chr2:220379044-220379200
chr2	220379058	cg24743778	chr2:220379044-220379200
chr2	220379091	cg19210770	chr2:220379044-220379200
chr2	220379109	cg18395327	chr2:220379044-220379200
chr2	220379199	cg12046414	chr2:220379044-220379200
chr2	220381808	cg14527333	chr2:220381808-220381813
chr2	220381812	cg08614334	chr2:220381808-220381813
chr2	223162666	cg14093610	chr2:223162666-223162876
chr2	223162692	cg01790894	chr2:223162666-223162876
chr2	223162797	cg10416206	chr2:223162666-223162876
chr2	223162800	cg13767755	chr2:223162666-223162876
chr2	223162875	cg25596297	chr2:223162666-223162876
chr2	224904626	cg00514407	chr2:224904626-224904725
chr2	224904681	cg08913719	chr2:224904626-224904725
chr2	224904683	cg19715111	chr2:224904626-224904725
chr2	224904724	cg02039815	chr2:224904626-224904725
chr2	227663533	cg00820208	chr2:227663533-227663722
chr2	227663538	cg21511036	chr2:227663533-227663722
chr2	227663593	cg27303430	chr2:227663533-227663722
chr2	227663669	cg19382545	chr2:227663533-227663722
chr2	227663721	cg10359929	chr2:227663533-227663722
chr2	228736258	cg20647610	chr2:228736258-228736460
chr2	228736324	cg08034379	chr2:228736258-228736460
chr2	228736357	cg23807890	chr2:228736258-228736460
chr2	228736449	cg21577049	chr2:228736258-228736460
chr2	228736459	cg01216370	chr2:228736258-228736460
chr2	233924713	cg22331159	chr2:233924713-233925276
chr2	233924789	cg02935132	chr2:233924713-233925276
chr2	233924801	cg06272010	chr2:233924713-233925276
chr2	233924852	cg16321975	chr2:233924713-233925276
chr2	233924857	cg07178563	chr2:233924713-233925276
chr2	233924923	cg02788013	chr2:233924713-233925276
chr2	233924930	cg00438740	chr2:233924713-233925276
chr2	233925001	cg22029587	chr2:233924713-233925276
chr2	233925030	cg15131282	chr2:233924713-233925276
chr2	233925165	cg13434263	chr2:233924713-233925276
chr2	233925181	cg04126261	chr2:233924713-233925276
chr2	233925275	cg23553480	chr2:233924713-233925276
chr2	236578247	cg21357361	chr2:236578247-236578252
chr2	236578251	cg05096436	chr2:236578247-236578252
chr2	242549864	cg00527440	chr2:242549864-242549944
chr2	242549943	cg11012584	chr2:242549864-242549944
chr20	825240	cg20364050	chr20:825240-825409
chr20	825268	cg20353496	chr20:825240-825409
chr20	825408	cg19424265	chr20:825240-825409
chr20	1784313	cg18331004	chr20:1784313-1784366
chr20	1784365	cg14424538	chr20:1784313-1784366
chr20	9494987	cg06450650	chr20:9494987-9495131
chr20	9494997	cg09160017	chr20:9494987-9495131
chr20	9495130	cg13219108	chr20:9494987-9495131
chr20	17209431	cg03319752	chr20:17209431-17209612
chr20	17209550	cg24306585	chr20:17209431-17209612
chr20	17209611	cg18223947	chr20:17209431-17209612
chr20	25129400	cg22273939	chr20:25129400-25129563
chr20	25129457	cg18009321	chr20:25129400-25129563
chr20	25129507	cg11724135	chr20:25129400-25129563
chr20	25129520	cg22645427	chr20:25129400-25129563
chr20	25129529	cg05908371	chr20:25129400-25129563
chr20	25129542	cg16265348	chr20:25129400-25129563
chr20	25129562	cg08941457	chr20:25129400-25129563
chr20	30639990	cg17112155	chr20:30639990-30640165
chr20	30640002	cg11393847	chr20:30639990-30640165
chr20	30640011	cg15382497	chr20:30639990-30640165
chr20	30640022	cg03414321	chr20:30639990-30640165
chr20	30640037	cg00992385	chr20:30639990-30640165
chr20	30640041	cg05876826	chr20:30639990-30640165
chr20	30640121	cg24606935	chr20:30639990-30640165
chr20	30640164	cg08623947	chr20:30639990-30640165
chr20	33297179	cg01118078	chr20:33297179-33297219
chr20	33297218	cg26204638	chr20:33297179-33297219
chr20	35579338	cg11094122	chr20:35579338-35579348
chr20	35579347	cg09717261	chr20:35579338-35579348
chr20	37433745	cg16119522	chr20:37433745-37433804
chr20	37433765	cg26680502	chr20:37433745-37433804
chr20	37433803	cg27377213	chr20:37433745-37433804
chr20	39312290	cg06665391	chr20:39312290-39312435
chr20	39312434	cg09292876	chr20:39312290-39312435
chr20	43374350	cg19431241	chr20:43374350-43374359
chr20	43374358	cg04675475	chr20:43374350-43374359
chr20	44875334	cg17771031	chr20:44875334-44875587
chr20	44875431	cg01763575	chr20:44875334-44875587
chr20	44875586	cg02473562	chr20:44875334-44875587
chr20	61560373	cg02461114	chr20:61560373-61560631
chr20	61560434	cg02133557	chr20:61560373-61560631
chr20	61560627	cg15680020	chr20:61560373-61560631
chr20	61560630	cg01645295	chr20:61560373-61560631
chr20	62168764	cg14601357	chr20:62168764-62168956
chr20	62168794	cg12983285	chr20:62168764-62168956
chr20	62168809	cg04626878	chr20:62168764-62168956
chr20	62168831	cg17474524	chr20:62168764-62168956
chr20	62168878	cg14010720	chr20:62168764-62168956
chr20	62168955	cg20430807	chr20:62168764-62168956
chr20	62184363	cg06661994	chr20:62184363-62184398
chr20	62184397	cg14281535	chr20:62184363-62184398
chr20	62198872	cg15262954	chr20:62198872-62199191
chr20	62199034	cg17593958	chr20:62198872-62199191
chr20	62199156	cg11779113	chr20:62198872-62199191
chr20	62199181	cg06064964	chr20:62198872-62199191
chr20	62199190	cg09844573	chr20:62198872-62199191
chr20	62369462	cg21849932	chr20:62369462-62369505
chr20	62369504	cg05643964	chr20:62369462-62369505
chr21	34444104	cg06106763	chr21:34444104-34444246
chr21	34444245	cg06570025	chr21:34444104-34444246
chr21	46898048	cg03208198	chr21:46898048-46898138
chr21	46898137	cg20383948	chr21:46898048-46898138
chr22	24181268	cg25037461	chr22:24181268-24181271
chr22	24181270	cg14774086	chr22:24181268-24181271
chr22	24552132	cg02706110	chr22:24552132-24552380
chr22	24552379	cg05611779	chr22:24552132-24552380
chr22	24823455	cg08025954	chr22:24823455-24823555
chr22	24823509	cg23763137	chr22:24823455-24823555
chr22	24823514	cg20660269	chr22:24823455-24823555
chr22	24823519	cg02237342	chr22:24823455-24823555
chr22	24823554	cg12793123	chr22:24823455-24823555
chr22	27053402	cg03612722	chr22:27053402-27053768
chr22	27053413	cg15454895	chr22:27053402-27053768
chr22	27053419	cg04385144	chr22:27053402-27053768
chr22	27053458	cg19746861	chr22:27053402-27053768
chr22	27053464	cg18940588	chr22:27053402-27053768
chr22	27053470	cg00289081	chr22:27053402-27053768
chr22	27053559	cg18524952	chr22:27053402-27053768
chr22	27053596	cg09060275	chr22:27053402-27053768
chr22	27053767	cg19939262	chr22:27053402-27053768
chr22	28198472	cg17326090	chr22:28198472-28198592
chr22	28198591	cg00308159	chr22:28198472-28198592
chr22	30643042	cg19131731	chr22:30643042-30643064
chr22	30643063	cg04193415	chr22:30643042-30643064
chr22	37816333	cg11946336	chr22:37816333-37816532
chr22	37816531	cg26923908	chr22:37816333-37816532
chr22	37962569	cg07341609	chr22:37962569-37962638
chr22	37962637	cg15035133	chr22:37962569-37962638
chr22	46770063	cg04332442	chr22:46770063-46770254
chr22	46770195	cg12974599	chr22:46770063-46770254
chr22	46770253	cg22768487	chr22:46770063-46770254
chr3	9904411	cg23060646	chr3:9904411-9904558
chr3	9904557	cg00498591	chr3:9904411-9904558
chr3	16553499	cg00259834	chr3:16553499-16553856
chr3	16553697	cg10502118	chr3:16553499-16553856
chr3	16553855	cg11382133	chr3:16553499-16553856
chr3	18485411	cg10742605	chr3:18485411-18485530
chr3	18485529	cg07185974	chr3:18485411-18485530
chr3	27754569	cg05619116	chr3:27754569-27754573
chr3	27754572	cg00715109	chr3:27754569-27754573
chr3	27765232	cg06014401	chr3:27765232-27765410
chr3	27765283	cg15540820	chr3:27765232-27765410
chr3	27765409	cg24961583	chr3:27765232-27765410
chr3	36986532	cg01756288	chr3:36986532-36986698
chr3	36986555	cg12624667	chr3:36986532-36986698
chr3	36986589	cg03450370	chr3:36986532-36986698
chr3	36986642	cg07696485	chr3:36986532-36986698
chr3	36986679	cg11870261	chr3:36986532-36986698
chr3	36986697	cg01349853	chr3:36986532-36986698
chr3	38035463	cg25663755	chr3:38035463-38036061
chr3	38035601	cg26113512	chr3:38035463-38036061
chr3	38035642	cg06356912	chr3:38035463-38036061
chr3	38035831	cg20885179	chr3:38035463-38036061
chr3	38035999	cg11431957	chr3:38035463-38036061
chr3	38036034	cg04660410	chr3:38035463-38036061
chr3	38036060	cg04421553	chr3:38035463-38036061
chr3	38080635	cg20684180	chr3:38080635-38080926
chr3	38080642	cg23881725	chr3:38080635-38080926
chr3	38080704	cg00030422	chr3:38080635-38080926
chr3	38080790	cg00807586	chr3:38080635-38080926
chr3	38080925	cg12177220	chr3:38080635-38080926
chr3	38179815	cg07895684	chr3:38179815-38179859
chr3	38179858	cg15427004	chr3:38179815-38179859
chr3	44039578	cg03889542	chr3:44039578-44039658
chr3	44039657	cg02774523	chr3:44039578-44039658
chr3	46506481	cg12295918	chr3:46506481-46506484
chr3	46506483	cg03933131	chr3:46506481-46506484
chr3	49057761	cg04878973	chr3:49057761-49057814
chr3	49057806	cg06365567	chr3:49057761-49057814
chr3	49057813	cg15697646	chr3:49057761-49057814
chr3	49314370	cg07758574	chr3:49314370-49314815
chr3	49314454	cg20835282	chr3:49314370-49314815
chr3	49314539	cg20603260	chr3:49314370-49314815
chr3	49314595	cg11098493	chr3:49314370-49314815
chr3	49314633	cg10259735	chr3:49314370-49314815
chr3	49314636	cg06241292	chr3:49314370-49314815
chr3	49314655	cg19498237	chr3:49314370-49314815
chr3	49314670	cg16523704	chr3:49314370-49314815
chr3	49314736	cg07207099	chr3:49314370-49314815
chr3	49314814	cg08846852	chr3:49314370-49314815
chr3	49756736	cg17321883	chr3:49756736-49756905
chr3	49756904	cg13996426	chr3:49756736-49756905
chr3	49941378	cg24980367	chr3:49941378-49941471
chr3	49941408	cg18129748	chr3:49941378-49941471
chr3	49941416	cg11663600	chr3:49941378-49941471
chr3	49941425	cg24308560	chr3:49941378-49941471
chr3	49941470	cg06521550	chr3:49941378-49941471
chr3	50312913	cg12069309	chr3:50312913-50313022
chr3	50313021	cg10692467	chr3:50312913-50313022
chr3	50375459	cg06821120	chr3:50375459-50375736
chr3	50375467	cg21418575	chr3:50375459-50375736
chr3	50375483	cg02930432	chr3:50375459-50375736
chr3	50375496	cg09386807	chr3:50375459-50375736
chr3	50375535	cg00743929	chr3:50375459-50375736
chr3	50375545	cg20826201	chr3:50375459-50375736
chr3	50375553	cg23147362	chr3:50375459-50375736
chr3	50375613	cg06117233	chr3:50375459-50375736
chr3	50375624	cg07130266	chr3:50375459-50375736
chr3	50375674	cg06980053	chr3:50375459-50375736
chr3	50375735	cg21372200	chr3:50375459-50375736
chr3	50378292	cg04743654	chr3:50378292-50378665
chr3	50378407	cg12966367	chr3:50378292-50378665
chr3	50378413	cg08047457	chr3:50378292-50378665
chr3	50378423	cg25747192	chr3:50378292-50378665
chr3	50378425	cg21554552	chr3:50378292-50378665
chr3	50378431	cg27569446	chr3:50378292-50378665
chr3	50378527	cg25486143	chr3:50378292-50378665
chr3	50378529	cg06172942	chr3:50378292-50378665
chr3	50378611	cg04540383	chr3:50378292-50378665
chr3	50378664	cg03297783	chr3:50378292-50378665
chr3	54157894	cg01559726	chr3:54157894-54157901
chr3	54157900	cg15603311	chr3:54157894-54157901
chr3	55516184	cg08832220	chr3:55516184-55516244
chr3	55516243	cg05048976	chr3:55516184-55516244
chr3	57204106	cg04598100	chr3:57204106-57204142
chr3	57204141	cg18076124	chr3:57204106-57204142
chr3	69436007	cg07164133	chr3:69436007-69436046
chr3	69436045	cg13424909	chr3:69436007-69436046
chr3	122296369	cg03840504	chr3:122296369-122296506
chr3	122296409	cg02346790	chr3:122296369-122296506
chr3	122296435	cg22821981	chr3:122296369-122296506
chr3	122296488	cg23442853	chr3:122296369-122296506
chr3	122296505	cg18016254	chr3:122296369-122296506
chr3	124304033	cg14874541	chr3:124304033-124304162
chr3	124304161	cg24175649	chr3:124304033-124304162
chr3	124860686	cg26107890	chr3:124860686-124860872
chr3	124860871	cg26125625	chr3:124860686-124860872
chr3	128209252	cg14784847	chr3:128209252-128209320
chr3	128209319	cg13808674	chr3:128209252-128209320
chr3	128998585	cg15685811	chr3:128998585-128998643
chr3	128998642	cg03195164	chr3:128998585-128998643
chr3	129693489	cg22512438	chr3:129693489-129693792
chr3	129693586	cg02700891	chr3:129693489-129693792
chr3	129693613	cg01009664	chr3:129693489-129693792
chr3	129693791	cg05835982	chr3:129693489-129693792
chr3	137486091	cg10028929	chr3:137486091-137486266
chr3	137486213	cg15921949	chr3:137486091-137486266
chr3	137486265	cg09467508	chr3:137486091-137486266
chr3	138656471	cg08031151	chr3:138656471-138656629
chr3	138656628	cg05099537	chr3:138656471-138656629
chr3	138658470	cg02019774	chr3:138658470-138658879
chr3	138658554	cg24625136	chr3:138658470-138658879
chr3	138658704	cg21575509	chr3:138658470-138658879
chr3	138658878	cg22132508	chr3:138658470-138658879
chr3	138679347	cg12879143	chr3:138679347-138679579
chr3	138679358	cg21624902	chr3:138679347-138679579
chr3	138679512	cg25503903	chr3:138679347-138679579
chr3	138679578	cg10362172	chr3:138679347-138679579
chr3	139258754	cg27457941	chr3:139258754-139258823
chr3	139258822	cg06543018	chr3:139258754-139258823
chr3	141516232	cg04472725	chr3:141516232-141516639
chr3	141516271	cg18768784	chr3:141516232-141516639
chr3	141516291	cg06822689	chr3:141516232-141516639
chr3	141516458	cg12668399	chr3:141516232-141516639
chr3	141516638	cg22639293	chr3:141516232-141516639
chr3	147073989	cg08522426	chr3:147073989-147074131
chr3	147074073	cg07906632	chr3:147073989-147074131
chr3	147074130	cg25637894	chr3:147073989-147074131
chr3	147124363	cg03355998	chr3:147124363-147124544
chr3	147124417	cg21127068	chr3:147124363-147124544
chr3	147124523	cg06369327	chr3:147124363-147124544
chr3	147124543	cg05548555	chr3:147124363-147124544
chr3	147140754	cg14034968	chr3:147140754-147140848
chr3	147140847	cg12993715	chr3:147140754-147140848
chr3	169530417	cg27536453	chr3:169530417-169530528
chr3	169530434	cg12397426	chr3:169530417-169530528
chr3	169530467	cg12358524	chr3:169530417-169530528
chr3	169530527	cg08095637	chr3:169530417-169530528
chr3	170137240	cg00894757	chr3:170137240-170137322
chr3	170137321	cg12741994	chr3:170137240-170137322
chr3	171175866	cg23146833	chr3:171175866-171176017
chr3	171175950	cg22877570	chr3:171175866-171176017
chr3	171176016	cg26065488	chr3:171175866-171176017
chr3	179280332	cg03839554	chr3:179280332-179280420
chr3	179280419	cg07261848	chr3:179280332-179280420
chr3	183145817	cg27239157	chr3:183145817-183145850
chr3	183145849	cg07070178	chr3:183145817-183145850
chr3	184099096	cg06387842	chr3:184099096-184099433
chr3	184099259	cg09219093	chr3:184099096-184099433
chr3	184099432	cg18418186	chr3:184099096-184099433
chr3	194117261	cg26301565	chr3:194117261-194117404
chr3	194117403	cg05040232	chr3:194117261-194117404
chr3	195623338	cg00651401	chr3:195623338-195623348
chr3	195623347	cg21642245	chr3:195623338-195623348
chr4	1049609	cg05810170	chr4:1049609-1049923
chr4	1049653	cg22541038	chr4:1049609-1049923
chr4	1049782	cg09555544	chr4:1049609-1049923
chr4	1049922	cg03744197	chr4:1049609-1049923
chr4	2933715	cg17653203	chr4:2933715-2933749
chr4	2933748	cg07579839	chr4:2933715-2933749
chr4	13524143	cg20291855	chr4:13524143-13524307
chr4	13524306	cg06857289	chr4:13524143-13524307
chr4	13530269	cg26444951	chr4:13530269-13530358
chr4	13530357	cg25984050	chr4:13530269-13530358
chr4	16085666	cg10630155	chr4:16085666-16085815
chr4	16085702	cg04203238	chr4:16085666-16085815
chr4	16085716	cg26260038	chr4:16085666-16085815
chr4	16085814	cg21647189	chr4:16085666-16085815
chr4	42154840	cg10172669	chr4:42154840-42154950
chr4	42154912	cg23951961	chr4:42154840-42154950
chr4	42154927	cg03167389	chr4:42154840-42154950
chr4	42154934	cg18144906	chr4:42154840-42154950
chr4	42154949	cg27450499	chr4:42154840-42154950
chr4	42398974	cg02364236	chr4:42398974-42399094
chr4	42399093	cg25939676	chr4:42398974-42399094
chr4	57522493	cg21899596	chr4:57522493-57522882
chr4	57522632	cg24852548	chr4:57522493-57522882
chr4	57522689	cg01330221	chr4:57522493-57522882
chr4	57522762	cg14196225	chr4:57522493-57522882
chr4	57522795	cg27305383	chr4:57522493-57522882
chr4	57522801	cg04754315	chr4:57522493-57522882
chr4	57522881	cg13939978	chr4:57522493-57522882
chr4	81106312	cg19595012	chr4:81106312-81106464
chr4	81106327	cg06624978	chr4:81106312-81106464
chr4	81106342	cg26162932	chr4:81106312-81106464
chr4	81106414	cg12572049	chr4:81106312-81106464
chr4	81106463	cg10695325	chr4:81106312-81106464
chr4	84030854	cg08519643	chr4:84030854-84030976
chr4	84030975	cg01379317	chr4:84030854-84030976
chr4	85416865	cg18297736	chr4:85416865-85417078
chr4	85416951	cg22256677	chr4:85416865-85417078
chr4	85417077	cg25830182	chr4:85416865-85417078
chr4	90757398	cg20003494	chr4:90757398-90757534
chr4	90757452	cg14346243	chr4:90757398-90757534
chr4	90757533	cg26578617	chr4:90757398-90757534
chr4	93225354	cg13243169	chr4:93225354-93225361
chr4	93225360	cg05873487	chr4:93225354-93225361
chr4	109087912	cg19737633	chr4:109087912-109088318
chr4	109088038	cg06037943	chr4:109087912-109088318
chr4	109088043	cg06341779	chr4:109087912-109088318
chr4	109088237	cg21515898	chr4:109087912-109088318
chr4	109088317	cg11100798	chr4:109087912-109088318
chr4	122744213	cg06817840	chr4:122744213-122744277
chr4	122744276	cg08201690	chr4:122744213-122744277
chr4	130017324	cg02998278	chr4:130017324-130017531
chr4	130017530	cg27286840	chr4:130017324-130017531
chr4	140656749	cg00875805	chr4:140656749-140656795
chr4	140656794	cg01347682	chr4:140656749-140656795
chr4	141419555	cg07147475	chr4:141419555-141419588
chr4	141419587	cg02628823	chr4:141419555-141419588
chr4	154389148	cg07954414	chr4:154389148-154389286
chr4	154389285	cg13432241	chr4:154389148-154389286
chr4	155254326	cg11934170	chr4:155254326-155254603
chr4	155254497	cg01685883	chr4:155254326-155254603
chr4	155254602	cg14780132	chr4:155254326-155254603
chr4	155663094	cg06702880	chr4:155663094-155663312
chr4	155663225	cg21266502	chr4:155663094-155663312
chr4	155663311	cg21713473	chr4:155663094-155663312
chr4	175133103	cg24018520	chr4:175133103-175133152
chr4	175133151	cg07177380	chr4:175133103-175133152
chr4	175138997	cg11901188	chr4:175138997-175139166
chr4	175139081	cg01185433	chr4:175138997-175139166
chr4	175139165	cg23198902	chr4:175138997-175139166
chr4	183062301	cg03867465	chr4:183062301-183062461
chr4	183062460	cg15590989	chr4:183062301-183062461
chr4	183063459	cg19759671	chr4:183063459-183063535
chr4	183063534	cg09802066	chr4:183063459-183063535
chr5	528580	cg15131808	chr5:528580-528622
chr5	528621	cg14732324	chr5:528580-528622
chr5	2754016	cg10958362	chr5:2754016-2754275
chr5	2754074	cg18652721	chr5:2754016-2754275
chr5	2754148	cg18693345	chr5:2754016-2754275
chr5	2754240	cg26932441	chr5:2754016-2754275
chr5	2754274	cg04509074	chr5:2754016-2754275
chr5	16617427	cg17251319	chr5:16617427-16617588
chr5	16617587	cg21493127	chr5:16617427-16617588
chr5	32709200	cg21584234	chr5:32709200-32709302
chr5	32709301	cg09093150	chr5:32709200-32709302
chr5	32713112	cg22571664	chr5:32713112-32713465
chr5	32713290	cg00155526	chr5:32713112-32713465
chr5	32713464	cg11485595	chr5:32713112-32713465
chr5	32714010	cg06239355	chr5:32714010-32714039
chr5	32714038	cg19955500	chr5:32714010-32714039
chr5	42949542	cg06843889	chr5:42949542-42949611
chr5	42949610	cg18244817	chr5:42949542-42949611
chr5	42951711	cg27605748	chr5:42951711-42951936
chr5	42951935	cg13864319	chr5:42951711-42951936
chr5	42993978	cg01626434	chr5:42993978-42994124
chr5	42994123	cg14979301	chr5:42993978-42994124
chr5	42994709	cg18323912	chr5:42994709-42994777
chr5	42994776	cg04223424	chr5:42994709-42994777
chr5	42995123	cg23942974	chr5:42995123-42995284
chr5	42995203	cg18161950	chr5:42995123-42995284
chr5	42995283	cg22418083	chr5:42995123-42995284
chr5	43017982	cg01567239	chr5:43017982-43018003
chr5	43018002	cg01442257	chr5:43017982-43018003
chr5	43018282	cg11549953	chr5:43018282-43018630
chr5	43018443	cg12319602	chr5:43018282-43018630
chr5	43018629	cg14919554	chr5:43018282-43018630
chr5	43019660	cg10883503	chr5:43019660-43019874
chr5	43019773	cg20739435	chr5:43019660-43019874
chr5	43019873	cg20565980	chr5:43019660-43019874
chr5	43020161	cg26437825	chr5:43020161-43020628
chr5	43020238	cg07541200	chr5:43020161-43020628
chr5	43020352	cg05975410	chr5:43020161-43020628
chr5	43020451	cg14450725	chr5:43020161-43020628
chr5	43020566	cg16426479	chr5:43020161-43020628
chr5	43020627	cg24877677	chr5:43020161-43020628
chr5	43040548	cg05551979	chr5:43040548-43040622
chr5	43040559	cg03723510	chr5:43040548-43040622
chr5	43040580	cg18148997	chr5:43040548-43040622
chr5	43040590	cg01313313	chr5:43040548-43040622
chr5	43040621	cg22055815	chr5:43040548-43040622
chr5	50263586	cg11216064	chr5:50263586-50263683
chr5	50263682	cg22519545	chr5:50263586-50263683
chr5	54518745	cg26251325	chr5:54518745-54518884
chr5	54518883	cg25536739	chr5:54518745-54518884
chr5	56204917	cg12402800	chr5:56204917-56204926
chr5	56204925	cg20203395	chr5:56204917-56204926
chr5	57879168	cg22111038	chr5:57879168-57879418
chr5	57879269	cg17427727	chr5:57879168-57879418
chr5	57879402	cg26580801	chr5:57879168-57879418
chr5	57879417	cg24994504	chr5:57879168-57879418
chr5	58335880	cg27543403	chr5:58335880-58335955
chr5	58335954	cg09092093	chr5:58335880-58335955
chr5	66300406	cg17449851	chr5:66300406-66300504
chr5	66300433	cg11831286	chr5:66300406-66300504
chr5	66300503	cg27116842	chr5:66300406-66300504
chr5	72528111	cg01768201	chr5:72528111-72528297
[truncated: 674 more rows]

## Sheet: KIRC Tissue vs.Normal
chrom	pos	probe	DMR
chr1	248020632	cg20810478	chr1:248020632-248020693
chr1	248020641	cg26157385	chr1:248020632-248020693
chr1	248020692	cg23054189	chr1:248020632-248020693
chr14	38724648	cg16404157	chr14:38724648-38724676
chr14	38724675	cg05057720	chr14:38724648-38724676
chr14	85996352	cg01537995	chr14:85996352-85996500
chr14	85996364	cg16800165	chr14:85996352-85996500
chr14	85996393	cg04975505	chr14:85996352-85996500
chr14	85996495	cg17410236	chr14:85996352-85996500
chr14	85996499	cg01711160	chr14:85996352-85996500
chr7	153584582	cg06495961	chr7:153584582-153584610
chr7	153584597	cg14523847	chr7:153584582-153584610
chr7	153584609	cg27032232	chr7:153584582-153584610

## Sheet: KIRP Tissue vs.Normal
chrom	pos	probe	DMR
chr1	156616554	cg03265671	chr1:156616554-156616805
chr1	156616560	cg00502190	chr1:156616554-156616805
chr1	156616779	cg10389771	chr1:156616554-156616805
chr1	156616804	cg16269733	chr1:156616554-156616805
