# Supplementary material for: Serological, fragmentomic, and epigenetic characteristics of cell-free DNA in patients with lupus nephritis
Source: Front Immunol. 2022 Dec 12;13:1001690. doi: 10.3389/fimmu.2022.1001690 (PMC9791112; doi:10.3389/fimmu.2022.1001690)
Supplement: Supplementary file 1 [file DataSheet_1.zip › Supplementary_Material/Supplementary Table 4.xls]

## Sheet: MCBs
Marker
chr12:66582960-66583029
chr14:23356057-23356064
chr16:85932796-85932844
chr12:54447035-54447042
chr11:66885276-66885310
chr21:38593663-38593715
chr22:38857548-38857584
chr17:77179709-77179721
chr6:39197218-39197231
chr18:78005583-78005593
chr12:103311300-103311361
chr22:20792288-20792306
chr2:20865666-20865674
chr9:136399924-136399998
chr1:35332106-35332113
chr6:150311421-150311431
chr8:72987865-72987872
chr7:105221960-105222048
chr1:201252453-201252490
chr7:140773848-140773854
chr20:42543821-42543839
chr13:43148882-43148935
chr17:71898341-71898380
chr10:133795840-133795852
chr12:45270394-45270406
chr20:42544648-42544659
chr10:124895456-124895529
chr2:73143503-73143534
chr17:36715787-36715953
chr19:50832552-50832568
chr12:124950925-124950938
chr14:50155225-50155238
chr12:54338884-54338918
chr1:180881478-180881489
chr16:85932748-85932788
chr1:87797862-87797883
chr13:53422827-53422871
chr4:187475820-187475841
chr16:85932666-85932670
chr13:20735802-20735823
chr14:69727885-69727898
chr7:77648618-77648643
chr19:5340805-5340810
chr10:97666894-97666938
chr20:42543778-42543805
chr2:24232884-24232923
chr20:37434316-37434335
chr1:44884096-44884131
chr20:44937246-44937264
chr12:124950872-124950904
chr12:46663369-46663407
chr12:15374460-15374513
chr2:27070820-27070833
chr6:39197417-39197426
chr12:124950720-124950799
chr10:126136688-126136709
chr2:85361099-85361111
chr17:33701330-33701362
chr17:72196003-72196053
chr8:23021071-23021093
chr13:36044912-36044916
chr19:46974864-46974882
chr12:52400558-52400583
chr7:50343858-50343869
chr21:34392314-34392322
chr8:67940799-67940813
chr22:46263556-46263575
chr11:65408468-65408505
chr16:31483481-31483488
chr19:4916882-4916914
chr3:71803329-71803339
chr20:39995497-39995515
chr5:139048106-139048162
chr19:20011745-20011770
chr7:129425760-129425832
chr12:48299260-48299313
chr17:54675117-54675137
chr17:56833155-56833162
chr20:39312317-39312329
chr13:103046758-103046775
chr1:18971872-18971915
chr16:28074466-28074472
chr16:86542838-86542864
chr17:42392588-42392619
chr1:116915363-116915386
chr1:181451981-181451987
chr19:4916593-4916853
chr4:83483373-83483429
chr3:125986462-125986472
chr16:68273922-68274043
chr12:124938311-124938493
chr5:10333766-10333868
chr16:87636656-87636673
chr1:43832889-43832923
chr12:3862575-3862597
chr7:124405749-124405760
chr19:17580198-17580207
chr2:111875858-111876008
chr5:32709932-32709946
chr19:48828808-48828820
chr1:221051967-221051974
chr21:34444312-34444329
chr20:39312347-39312367
chr14:51562435-51562453
chr8:10587622-10587654
chr8:12809471-12809475
chr12:22487663-22487744
chr2:38303638-38303695
chr1:44884150-44884166
chr12:52400602-52400608
chr1:86622542-86622548
chr10:102430956-102430970
chr2:145281942-145282037
chr7:139168615-139168631
chr1:228645773-228645796
chr2:131484942-131484962
chr11:115631086-115631100
chr7:113725376-113725435
chr4:73433915-73433946
chr10:118502385-118502395
chr13:95364696-95364716
chr19:51568260-51568300
chr20:39312290-39312303
chr1:22351389-22351395
chr16:56224842-56224881
chr19:57862463-57862484
chr3:112931428-112931442
chr10:102430941-102430947
chr16:69760143-69760151
chr10:99531820-99531845
chr7:151217575-151217624
chr5:72733025-72733035
chr8:85095436-85095464
chr15:83349233-83349258
chr17:72889773-72889783
chr3:169378835-169379010
chr3:55521780-55521861
chr2:21022779-21022844
chr12:120807266-120807271
chr10:88126089-88126104
chr13:79177853-79177857
chr5:43018299-43018370
chr5:71403423-71403449
chr12:65003003-65003037
chr5:146257376-146257399
chr18:9709015-9709063
chr5:180644412-180644441
chr11:35160330-35160443
chr15:71146679-71146758
chr18:21718863-21718914
chr5:92929473-92929488
chr5:178772237-178772258
chr12:48396675-48396694
chr1:228645918-228645930
chr17:72856035-72856054
chr3:159756916-159756926
chr3:160167746-160167756
chr3:169487197-169487203
chr6:27356493-27356513
chr20:39312403-39312424
chr20:57979002-57979020
chr16:84853685-84853700
chr12:71834466-71834483
chr2:187714060-187714068
chr4:44450932-44450945
chr1:218338745-218338779
chr14:64761235-64761281
chr11:123524830-123524884
chr20:61340107-61340118
chr3:141516499-141516613
chr17:79259040-79259297
chr19:1074727-1074765
chr1:27986315-27986325
chr3:101497876-101497883
chr1:21996226-21996270
chr1:36772064-36772114
chr2:43038539-43038563
chr2:131130468-131130494
chr2:38303530-38303540
chr5:101631595-101631621
chr12:124246391-124246417
chr1:50892548-50892553
chr14:75078673-75078677
chr7:42277335-42277432
chr2:232395086-232395096
chr8:97157856-97157878
chr15:93631815-93631834
chr14:102247928-102248013
chr13:76211131-76211146
chr6:84140867-84140898
chr7:112430752-112430779
chr19:15090744-15090752
chr12:65515276-65515330
chr8:67089430-67089464
chr17:77776682-77776689
chr2:158485762-158485778
chr13:98794997-98795006
chr17:48049233-48049263
chr4:175133143-175133160
chr1:158083271-158083311
chr1:6240415-6240455
chr1:162792390-162792502
chr4:2933693-2933748
chr20:62198872-62198984
chr6:133562172-133562229
chr7:138720829-138720845
chr13:88330463-88330481
chr18:55862866-55862872
chr14:64761206-64761210
chr11:43602914-43602934
chr19:51522632-51522641
chr3:122296724-122296778
chr16:31226729-31226746
chr1:228566638-228566718
chr2:177030150-177030159
chr15:55880961-55880972
chr3:140770265-140770315
chr18:29265840-29265854
chr1:147752823-147752876
chr1:214153418-214153465
chr7:94284428-94284449
chr12:48395624-48395640
chr6:39197150-39197158
chr12:124941995-124942025
chr4:52917485-52917489
chr20:57875454-57875466
chr3:124860684-124860871
chr10:118502474-118502486
chr3:50375586-50375628
chr11:128564842-128564874
chr17:27347053-27347064
chr1:236558498-236558538
chr3:112052124-112052173
chr16:56697216-56697229
chr6:73331138-73331162
chr15:65197860-65197923
chr6:41606317-41606358
chr2:162283421-162283434
chr17:72427829-72427844
chr6:84140841-84140846
chr5:176170363-176170376
chr7:27196296-27196320
chr5:178772221-178772227
chr17:77020213-77020243
chr14:61122793-61122811
chr1:211500852-211500910
chr3:122296645-122296718
chr3:134369874-134369909
chr19:58458943-58458979
chr7:2758800-2758829
chr12:124941977-124941986
chr2:171571875-171571880
chr12:124942128-124942176
chr19:17791129-17791197
chr2:24300061-24300158
chr22:45809558-45809602
chr17:59477012-59477027
chr19:36389780-36389856
chr6:27841030-27841278
chr10:112836609-112836709
chr4:166300014-166300051
chr6:26044170-26044460
chr15:53083483-53083493
chr11:69632436-69632489
chr5:146258486-146258522
chr19:37569532-37569611
chr3:184099166-184099193
chr2:56150925-56150947
chr14:65016684-65016722
chr1:209979621-209979628
chr7:45961794-45961865
chr3:184099394-184099432
chr6:84140706-84140754
chr6:27841314-27841396
chr2:75426852-75426861
chr1:115632330-115632411
chr11:65342259-65342283
chr17:79520825-79520849
chr2:32852696-32852760
chr20:56323956-56324029
chr3:195623338-195623381
chr22:37962569-37962624
chr1:2222474-2222490
chr3:181444870-181444882
chr5:94620985-94621003
chr15:68260551-68260584
chr21:46294322-46294347
chr12:72666314-72666318
chr11:92931345-92931416
chr4:156588304-156588333
chr2:66809974-66809988
chr19:44576117-44576136
chr7:38670457-38670494
chr22:33454271-33454282
chr13:107146093-107146164
chr5:94956103-94956108
chr7:113726705-113726749
chr6:41528711-41528785
chr2:175193433-175193478
chr3:184099349-184099366
chr5:121413860-121413872
chr14:102554902-102554924
chr2:208989248-208989268
chr16:85932702-85932712
chr1:226411760-226411790
chr19:18811747-18811790
chr5:42994776-42994789
chr16:31228136-31228157
chr16:54320670-54320709
chr17:66597422-66597452
chr19:13124960-13125001
chr3:100120770-100120793
chr8:72756070-72756110
chr2:166650863-166650869
chr14:61122837-61122863
chr3:138679566-138679578
chr1:46632622-46632690
chr18:7567424-7567464
chr3:184099275-184099334
chr1:46632465-46632508
chr5:94955789-94955934
chr10:88296582-88296605
chr12:62585049-62585075
chr12:70761046-70761051
chr12:52702202-52702231
chr6:118228486-118228508
chr1:39269956-39269965
chr2:109648003-109648011
chr6:26240782-26240796
chr3:157821463-157821518
chr11:124735124-124735128
chr14:70655783-70655862
chr9:71789591-71789618
chr13:36044876-36044888
chr14:32671443-32671479
chr12:124938116-124938250
chr1:92495802-92495818
chr10:103044139-103044157
chr12:25056197-25056243
chr15:40763782-40763995
chr3:33318851-33318895
chr3:184301239-184301280
chr17:42061071-42061085
chr4:74964920-74964929
chr6:2842239-2842302
chr5:176830667-176830740
chr2:109648043-109648055
chr9:124462158-124462172
chr22:46770180-46770253
chr11:133907724-133907750
chr7:38670440-38670452
chr2:25500038-25500125
chr16:11327284-11327311
chr13:114814704-114814724
chr10:22542082-22542120
chr16:25078048-25078062
chr16:23847418-23847450
chr16:374984-375003
chr10:105453177-105453229
chr10:61122443-61122450
chr1:2222537-2222568
chr17:77776671-77776679
chr20:61201074-61201085
chr17:66286298-66286325
chr11:104034986-104035038
chr12:113592319-113592387
chr6:27776296-27776367
chr1:150123133-150123146
chr8:145106343-145106518
chr10:88296364-88296456
chr3:184099224-184099259
chr7:107302318-107302364
chr22:33454405-33454424
chr19:13983747-13983787
chr1:57888707-57888712
chr17:48226480-48226517
chr7:27205248-27205262
chr17:40439433-40439501
chr2:85980579-85980621
chr2:43038474-43038515
chr7:2758846-2758894
chr3:169487384-169487389
chr12:3862385-3862535
chr14:51562381-51562398
chr5:56204963-56204995
chr7:27214041-27214056
chr1:204120825-204120852
chr5:1882942-1882954
chr2:63281069-63281139
chr3:187457457-187457475
chr20:61201127-61201166
chr4:156297723-156297735
chr10:60272803-60272811
chr8:80696432-80696520
chr16:374924-374957
chr2:107502700-107502710
chr8:67875549-67875568
chr20:37433765-37433814
chr8:27182871-27182965
chr22:19929097-19929130
chr5:176560192-176560206
chr2:71134586-71134608
chr1:87617323-87617354
chr22:46263463-46263535
chr17:43339125-43339186
chr6:138482818-138482841
chr4:166300238-166300268
chr3:124304033-124304091
chr8:145013249-145013468
chr11:67070928-67070936
chr7:42267644-42267689
chr2:208491961-208491973
chr19:58193144-58193193
chr2:175546944-175546970
chr7:100816711-100816740
chr3:38080673-38080709
chr18:5629317-5629348
chr1:157108743-157108763
chr19:54372806-54372813
chr12:3861616-3861630
chr16:79632702-79632755
chr3:50375408-50375418
chr2:219824308-219824332
chr17:7287652-7287740
chr5:32713112-32713131
chr10:119001017-119001027
chr7:27214119-27214139
chr5:119800226-119800237
chr3:38035554-38035719
chr16:31228103-31228129
chr14:53417236-53417247
chr1:226411812-226411843
chr5:43018491-43018571
chr16:56224809-56224828
chr7:134144006-134144062
chr17:3867074-3867085
chr4:1049873-1049882
chr4:1049832-1049863
chr2:220117670-220117761
chr18:55862577-55862836
chr12:3069141-3069150
chr5:176830759-176830915
chr5:180644538-180644547
chr16:88717482-88717494
chr5:134871874-134871918
chr11:19735169-19735187
chr11:63974123-63974153
chr16:88717374-88717472
chr1:159893696-159893729
chr1:171810898-171810910
chr2:63274846-63274857
chr3:55516172-55516243
chr16:30075517-30075556
chr3:72788271-72788302
chr7:24797374-24797440
chr1:167682824-167682922
chr10:6205799-6205806
chr2:29337988-29338100
chr19:17958565-17958588
chr6:84140804-84140827
chr1:228652504-228652528
chr16:28074960-28074974
chr7:24323817-24323910
chr10:90967852-90967899
chr17:79259306-79259354
chr19:18539819-18539848
chr18:18822015-18822047
chr11:63974830-63975026
chr6:74161151-74161175
chr5:178017451-178017470
chr4:41884631-41884675
chr15:48470555-48470606
chr13:24153519-24153531
chr2:64834340-64834430
chr2:170335907-170335929
chr19:1074780-1074813
chr8:33372256-33372362
chr10:95326248-95326278
chr17:39705223-39705288
chr11:119613296-119613329
chr3:9994059-9994135
chr14:54430380-54430402
chr22:45809633-45809646
chr5:42951760-42951801
chr19:13215292-13215327
chr1:243646313-243646402
chr3:184099096-184099123
chr5:43018426-43018471
chr12:4383653-4383659
chr14:62218076-62218168
chr2:101033588-101033732
chr8:27183091-27183342
chr2:187713974-187714014
chr3:138658614-138658630
chr3:195634844-195634899
chr17:61778399-61778526
chr3:142607542-142607593
chr8:23021396-23021409
chr11:12030228-12030236
chr7:73184816-73184844
chr11:111383858-111383864
chr1:33352051-33352062
chr16:31228059-31228090
chr11:123525162-123525169
chr4:1049909-1049922
chr7:100075346-100075486
chr11:720683-720759
chr16:88717537-88717571
chr6:26240819-26240939
chr5:50263584-50263627
chr9:134158444-134158454
chr5:43019787-43019802
chr16:88717755-88717804
chr10:124639257-124639283
chr11:67070894-67070913
chr19:54372790-54372801
chr2:219857906-219857929
chr11:415076-415111
chr17:79259533-79259576
chr3:169487311-169487371
chr20:62199156-62199190
chr15:63334539-63334559
chr10:124893024-124893037
chr1:228645302-228645317
chr12:25055262-25055272
chr10:113943149-113943397
chr3:112931317-112931331
chr2:85361991-85362030
chr22:19929148-19929199
chr2:111877108-111877171
chr2:161126482-161126535
chr19:50037661-50037743
chr6:84140775-84140781
chr10:88296503-88296566
chr17:28087898-28087951
chr2:43451814-43451905
chr3:44040820-44040881
chr8:97657423-97657782
chr6:108440300-108440344
chr19:49646146-49646246
chr1:45273495-45273554
chr17:8906310-8906340
chr12:21810025-21810092
chr17:33775343-33775394
chr11:44330999-44331008
chr8:104513818-104513832
chr3:167966587-167966658
chr20:2781241-2781245
chr1:156405491-156405495
chr5:177540569-177540578
chr11:16628638-16628648
chr8:38757667-38757726
chr6:90122273-90122349
chr12:63327223-63327235
chr2:8818338-8818344
chr1:1072671-1072691
chr11:111848078-111848093
chr13:36919943-36919960
chr19:31843948-31843972
chr17:80358815-80358913
chr12:62585095-62585103
chr11:20690764-20690775
chr12:117319865-117319871
chr1:2222253-2222346
chr2:227663600-227663669
chr5:180230767-180230844
chr11:123525410-123525422
chr4:164253818-164253827
chr19:18539756-18539805
chr1:201476417-201476433
chr19:50096791-50096810
chr10:126136605-126136637
chr15:37387387-37387438
chr4:57522145-57522161
chr19:42680531-42680539
chr12:3601526-3601533
chr15:37387304-37387362
chr3:152553657-152553697
chr2:145274142-145274165
chr17:79259435-79259491
chr1:169396669-169396731
chr15:91643562-91643578
chr15:96895320-96895341
chr6:28175585-28175604
chr3:50275394-50275446
chr11:720781-720819
chr1:234349999-234350003
chr17:74706512-74706605
chr19:5293011-5293020
chr17:26120934-26120943
chr6:152128515-152128537
chr12:133065844-133065860
chr7:73184870-73184883
chr17:1957154-1957163
chr17:55938763-55938787
chr6:26250734-26250754
chr5:77806011-77806051
chr13:21348158-21348215
chr17:41791282-41791475
chr4:78978527-78978542
chr19:50096873-50096882
chr1:110186044-110186070
chr5:17218089-17218099
chr1:35331671-35331681
chr6:152958035-152958088
chr18:9709230-9709257
chr1:84326624-84326714
chr15:96886286-96886374
chr2:107502615-107502639
chr13:114876187-114876210
chr19:41197097-41197166
chr3:48935933-48935956
chr4:1515111-1515146
chr5:32709285-32709301
chr10:124639400-124639410
chr1:29241762-29241783
chr19:13124766-13124787
chr2:73143385-73143397
chr2:101034246-101034295
chr1:228645543-228645557
chr2:187713866-187713909
chr10:6622544-6622560
chr12:70760858-70760884
chr5:178017481-178017498
chr19:13124604-13124754
chr10:124895587-124895599
chr10:52833540-52833558
chr8:97157963-97157994
chr5:180230949-180231058
chr1:6052521-6052540
chr7:27205080-27205114
chr6:27100800-27100831
chr4:82135702-82135716
chr15:72489923-72490004
chr2:63274716-63274834
chr1:2986422-2986452
chr17:8868802-8868815
chr3:50242697-50242719
chr1:27986329-27986384
chr8:101118482-101118492
chr8:67089401-67089418
chr18:77793404-77793432
chr1:155290623-155290651
chr6:74161087-74161121
chr10:98945593-98945613
chr16:84029457-84029516
chr3:196366841-196366897
chr19:57106736-57106840
chr16:10971105-10971191
chr6:152129741-152129770
chr15:34876283-34876295
chr10:22542024-22542044
chr8:33457452-33457456
chr19:54372694-54372743
chr1:67217826-67217853
chr14:105512079-105512099
chr1:228645799-228645803
chr3:13919971-13920053
chr7:12726242-12726248
chr2:185463604-185463626
chr8:144489908-144489919
chr7:77648564-77648605
chr7:101006396-101006427
chr6:26250781-26250826
chr4:184021351-184021355
chr11:17373279-17373284
chr19:42703690-42703790
chr5:159739790-159739829
chr13:52028240-52028266
chr6:116691851-116691899
chr17:73083692-73083781
chr16:67198029-67198104
chr6:2971114-2971192
chr3:138679356-138679371
chr12:113592405-113592430
chr21:44495192-44495223
chr4:144480206-144480235
chr5:40680624-40680641
chr2:168150049-168150085
chr5:162930230-162930325
chr2:43038338-43038435
chr10:100227446-100227517
chr13:32605254-32605332
chr12:3862305-3862363
chr6:84140683-84140692
chr15:45926878-45926889
chr11:119040070-119040135
chr15:65689208-65689216
chr9:124461996-124462099
chr4:87515516-87515553
chr8:17354322-17354369
chr10:30724248-30724274
chr11:20618379-20618399
chr14:78432386-78432599
chr4:164253938-164253954
chr11:79151747-79151774
chr19:17791074-17791107
chr16:11327138-11327233
chr6:27841660-27841683
chr1:239551187-239551204
chr3:38035916-38035944
chr17:1957394-1957412
chr12:53448362-53448369
chr12:111127287-111127303
chr8:72987902-72987924
chr11:32459859-32459868
chr3:158289059-158289068
chr16:87636594-87636599
chr16:54319520-54319531
chr7:99156868-99156934
chr3:9904411-9904557
chr6:41528482-41528585
chr10:72432461-72432482
chr17:73749631-73749710
chr5:146257409-146257446
chr17:46655818-46655836
chr3:140660347-140660368
chr11:16628656-16628671
chr17:80407379-80407487
chr21:46898103-46898137
chr2:27070849-27070862
chr10:73847257-73847261
chr11:63803839-63803859
chr2:219736421-219736504
chr11:123524938-123524963
chr15:92936997-92937030
chr2:175193377-175193406
chr19:42703642-42703648
chr7:93520157-93520183
chr9:71788716-71788763
chr9:136243496-136243503
chr1:39269826-39269841
chr12:46767629-46767710
chr3:87040489-87040515
chr7:99595348-99595458
chr6:83073803-83073863
chr16:11327078-11327118
chr10:119001321-119001333
chr1:211307315-211307335
chr11:10472001-10472026
chr5:137610332-137610396
chr21:26934383-26934455
chr1:197744725-197744735
chr12:124941831-124941871
chr3:139653906-139653915
chr5:63802473-63802491
chr1:213123886-213123905
chr15:48938239-48938252
chr2:85361959-85361978
chr3:196366714-196366733
chr2:20866231-20866275
chr3:128720144-128720433
chr13:107187333-107187342
chr17:42092187-42092488
chr8:128750859-128750940
chr17:53341098-53341104
chr3:39425817-39425847
chr20:4803864-4803898
chr20:58509224-58509298
chr19:20011696-20011730
chr19:36909350-36909360
chr19:9473668-9473684
chr1:2222449-2222456
chr17:37321542-37321564
chr16:73096889-73096948
chr4:140201065-140201078
chr2:264193-264204
chr3:167966668-167966679
chr6:27101631-27101643
chr2:233924895-233924930
chr3:37034777-37034795
chr1:53527904-53527912
chr16:29675884-29675899
chr11:79151611-79151619
chr11:69632220-69632224
chr7:39649254-39649278
chr13:96296917-96297030
chr19:56904959-56904977
chr4:150999880-150999930
chr11:94276925-94276933
chr12:71003807-71003825
chr1:84326721-84326767
chr11:134146002-134146007
chr17:36728824-36728837
chr6:167275834-167275850
chr16:84853665-84853673
chr10:88730848-88730940
chr15:65689152-65689164
chr19:10380681-10380686
chr3:39850505-39850514
chr1:221050491-221050525
chr12:62585126-62585148
chr1:111747278-111747302
chr1:225117778-225117817
chr20:21686412-21686418
chr11:627157-627181
chr11:10325739-10325809
chr2:233389020-233389087
chr11:94245744-94245795
chr5:42949532-42949610
chr3:53529553-53529655
chr15:65669711-65669729
chr1:221050449-221050459
chr10:64133856-64133896
chr2:27806029-27806077
chr1:236558465-236558477
chr11:119191898-119191910
chr4:157892043-157892087
chr10:71812319-71812332
chr3:148804535-148804556
chr6:27101715-27101763
chr6:27101689-27101701
chr19:54369469-54369571
chr1:211307374-211307408
chr1:156358308-156358404
chr17:56833392-56833418
chr19:38183303-38183311
chr8:41511297-41511314
chr15:32322508-32322525
chr16:88717723-88717742
chr8:27450044-27450062
chr10:102989325-102989334
chr2:223536325-223536362
chr7:24323930-24323939
chr10:129535159-129535174
chr20:43922608-43922641
chr17:64961606-64961620
chr12:98897165-98897221
chr17:58227258-58227296
chr14:77591546-77591607
chr11:2161124-2161135
chr2:172950067-172950125
chr1:236558578-236558604
chr21:34442524-34442534
chr10:22634454-22634466
chr12:81102050-81102074
chr16:69760531-69760642
chr10:21783344-21783374
chr19:4328745-4328831
chr3:142607526-142607534
chr2:220117771-220117811
chr4:90757452-90757461
chr4:121992621-121992636
chr17:71640767-71640793
chr12:103351959-103352055
chr13:100622555-100622624
chr17:73083792-73083881
chr4:121992860-121992875
chr9:117267244-117267273
chr4:40858928-40858965
chr5:160974905-160974911
chr17:46089637-46089659
chr19:13125021-13125104
chr11:63258779-63258803
chr2:43864501-43864575
chr13:79170203-79170214
chr19:18337153-18337166
chr10:106028550-106028780
chr17:35294230-35294266
chr2:43038238-43038294
chr15:93631789-93631801
chr5:76011304-76011340
chr17:32906358-32906383
chr3:159943965-159943985
chr17:5404375-5404483
chr6:26240579-26240723
chr18:20139815-20139913
chr4:113445332-113445343
chr8:71581625-71581649
chr7:100318209-100318220
chr1:2136872-2136942
chr1:203456898-203456986
chr5:172754896-172754912
chr16:88717587-88717659
chr19:46379859-46380049
chr3:112931276-112931312
chr11:111383803-111383826
chr11:125034362-125034374
chr11:104034648-104034682
chr5:110406483-110406539
chr17:8192319-8192389
chr2:63274615-63274712
chr7:75831178-75831194
chr17:80186266-80186310
chr1:213123939-213123965
chr12:53448399-53448429
chr3:182971007-182971025
chr8:23021469-23021610
chr22:19754125-19754448
chr17:33775295-33775318
chr4:141419553-141419567
chr3:27763723-27763737
chr7:99155767-99155832
chr12:98850782-98850793
chr3:161089986-161090019
chr8:48100290-48100330
chr3:128719999-128720126
chr20:61340150-61340156
chr14:37641718-37641729
chr2:233925222-233925275
chr19:38908838-38908843
chr17:80186343-80186350
chr19:14260596-14260622
chr10:99531494-99531513
chr11:31833129-31833141
chr10:104001321-104001340
chr6:26240519-26240549
chr15:65689247-65689265
chr1:65775565-65775592
chr4:183370685-183370703
chr17:32906394-32906433
chr1:200992709-200992723
chr10:17270431-17270444
chr11:104034711-104034735
chr10:8096028-8096034
chr11:69632197-69632216
chr11:20385162-20385172
chr12:45269894-45269912
chr6:27774990-27775005
chr3:182897222-182897283
chr15:96895183-96895279
chr1:99126913-99126923
chr2:200334062-200334071
chr3:27411000-27411065
chr5:37838686-37838705
chr15:65669630-65669647
chr3:183146663-183146692
chr2:222437491-222437511
chr10:28287707-28287759
chr11:2165654-2165671
chr14:77607946-77607975
chr12:14927957-14927995
chr15:72612668-72612720
chr7:27196470-27196514
chr7:96652218-96652231
chr22:33454263-33454268
chr11:2292510-2292525
chr8:145106305-145106316
chr10:43250012-43250063
chr20:9819717-9819724
chr3:169487146-169487167
chr6:26205554-26205612
chr4:13524191-13524243
chr8:11059208-11059223
chr16:69760850-69760928
chr6:26271716-26271748
chr17:45810631-45810662
chr2:127783098-127783107
chr2:219232806-219232845
chr8:143859143-143859174
chr11:46317107-46317154
chr7:142494856-142494883
chr6:34433778-34433789
chr20:44937217-44937238
chr2:177030095-177030136
chr7:99156817-99156851
chr14:94254805-94254818
chr17:79988647-79988749
chr1:228645428-228645459
chr1:2985346-2985402
chr6:133562475-133562494
chr6:70576541-70576555
chr6:27064850-27064864
chr1:8013994-8014018
chr17:56833168-56833179
chr6:166400626-166400635
chr5:178772785-178772793
chr2:75426786-75426800
chr8:22960417-22960427
chr19:16186907-16187056
chr5:179499134-179499140
chr17:19437122-19437157
chr3:13919811-13919818
chr7:138720854-138720898
chr17:46670933-46671036
chr3:184243090-184243134
chr21:28218596-28218638
chr8:121137699-121137705
chr5:57755923-57755952
chr5:101631555-101631584
chr17:40932572-40932595
chr17:27038861-27038918
chr2:107502675-107502686
chr7:140773750-140773798
chr19:18722368-18722372
chr18:21718757-21718779
chr17:8906394-8906409
chr3:66023643-66023658
chr2:85133803-85133881
chr14:24809162-24809315
chr7:75912026-75912102
chr5:94955943-94955970
chr17:71640338-71640353
chr1:208084023-208084032
chr19:55954015-55954020
chr2:228736268-228736274
chr16:66462184-66462198
chr17:42402916-42402962
chr15:41218352-41218370
chr17:38020625-38020644
chr19:12952070-12952083
chr4:176987144-176987178
chr2:43451446-43451559
chr2:168150016-168150030
chr3:158288968-158288994
chr14:75078796-75078834
chr5:110409022-110409038
chr5:146258237-146258249
chr5:134871951-134871973
chr1:161228478-161228496
chr8:142428139-142428144
chr5:176560096-176560116
chr10:105212114-105212145
chr10:60272754-60272781
chr3:161089721-161089736
chr3:3840360-3840371
chr5:77591452-77591456
chr1:200992729-200992736
chr19:58951823-58951835
chr1:236687053-236687074
chr8:97173414-97173463
chr15:78112787-78112818
chr2:96991054-96991073
chr13:45150174-45150183
chr8:103613126-103613197
chr2:145274874-145275048
chr2:219857881-219857889
chr5:138728646-138728659
chr8:76320247-76320262
chr7:129425848-129425858
chr2:177023760-177023780
chr6:118228386-118228471
chr7:5634341-5634345
chr22:46933120-46933128
chr6:36808339-36808414
chr5:107007082-107007126
chr6:69344406-69344423
chr1:22141078-22141089
chr4:25032538-25032549
chr1:158083231-158083240
chr1:145473655-145473661
chr4:76555869-76556003
chr10:43572730-43572740
chr1:200010740-200010747
chr3:129147273-129147290
chr11:79151719-79151740
chr22:46263142-46263151
chr12:25056147-25056183
chr5:43018385-43018401
chr19:49200003-49200058
chr2:96991076-96991110
chr17:8027865-8027888
chr1:975551-975564
chr4:55093973-55094005
chr2:220117854-220117875
chr7:27209241-27209247
chr22:37816412-37816448
chr11:120039642-120039664
chr20:37434354-37434376
chr2:175200842-175200849
chr14:60952908-60952921
chr3:44040993-44041007
chr9:34591100-34591169
chr11:115375718-115375726
chr15:71146801-71146819
chr18:18822730-18822742
chr7:101006454-101006470
chr11:31837478-31837488
chr14:54430450-54430481
chr20:44993276-44993287
chr7:27224242-27224254
chr18:7567563-7567591
chr15:42873603-42873623
chr1:67218135-67218249
chr3:50275476-50275694
chr11:69632139-69632159
chr12:49319263-49319324
chr11:115530501-115530547
chr5:135528905-135528977
chr5:102091652-102091658
chr1:28907587-28907634
chr22:50982879-50982887
chr1:111506747-111506755
chr3:48701494-48701524
chr1:107682907-107682963
chr7:138794585-138794598
chr14:24899109-24899170
chr19:9473688-9473696
chr5:94620952-94620966
chr9:131012985-131013006
chr8:10591654-10591671
chr20:6750729-6750762
chr8:23082876-23082887
chr17:42392526-42392577
chr1:6086254-6086305
chr6:19804944-19804985
chr19:50651217-50651249
chr6:100062572-100062602
chr15:53083518-53083545
chr12:46660800-46660833
chr11:73694006-73694028
chr7:27225476-27225543
chr15:37170399-37170471
chr18:43652427-43652454
chr21:42797981-42798056
chr19:1470787-1470847
chr19:1725851-1725866
chr9:109623026-109623064
chr17:46089706-46089751
chr17:9549462-9549473
chr11:43602951-43602965
chr12:71003683-71003692
chr11:115375005-115375071
chr17:33814596-33814609
chr17:39890994-39891011
chr11:61062962-61062969
chr6:72596472-72596485
chr12:93966317-93966361
chr12:52702077-52702189
chr17:59480517-59480544
chr1:61519888-61519930
chr7:27209210-27209235
chr9:124498907-124498961
chr12:66218639-66218685
chr6:35437055-35437071
chr10:85954289-85954336
chr12:66582886-66582921
chr2:160919032-160919048
chr1:203598387-203598539
chr20:53092182-53092188
chr11:115374950-115374973
chr1:223537199-223537242
chr19:37288512-37288590
chr15:63334506-63334511
chr5:37835109-37835127
chr2:63283967-63284132
chr4:2765878-2765886
chr6:137242145-137242149
chr8:54792467-54792531
chr1:27960857-27960920
chr7:156433250-156433268
chr17:56833182-56833207
chr20:48599305-48599322
chr19:1753518-1753524
chr6:39197021-39197037
chr17:48226442-48226456
chr17:42084695-42084782
chr2:131484866-131484905
chr4:156297614-156297624
chr15:91643605-91643655
chr7:12726174-12726181
chr3:133748402-133748411
chr2:175201053-175201062
chr2:233498009-233498033
chr12:107714794-107714833
chr12:62585174-62585204
chr2:176987404-176987415
chr17:47653275-47653282
chr1:21044056-21044064
chr6:26250404-26250452
chr15:57210314-57210340
chr10:22542054-22542062
chr6:26183823-26184037
chr3:138666024-138666050
chr6:6004274-6004292
chr6:27107588-27107756
chr4:40858977-40859020
chr3:46607660-46607781
chr4:122871565-122871579
chr2:74425580-74425593
chr22:45405765-45405796
chr5:37835021-37835058
chr1:27960670-27960698
chr12:54089271-54089297
chr9:123631524-123631602
chr1:208084432-208084474
chr14:24899054-24899078
chr15:99602360-99602369
chr1:91316899-91316937
chr3:126076562-126076601
chr17:72745924-72745941
chr19:48833410-48833559
chr1:43423579-43423596
chr5:43017969-43018002
chr1:114695550-114695568
chr7:131242901-131242931
chr1:156405438-156405461
chr6:1313454-1313485
chr15:62359191-62359196
chr6:13874120-13874168
chr3:160167644-160167654
chr10:105036740-105036757
chr14:65016665-65016675
chr12:22095075-22095111
chr5:110406582-110406624
chr1:46951354-46951363
chr5:119801254-119801274
chr8:97157815-97157824
chr12:4378304-4378322
chr13:79177750-79177773
chr2:80549686-80549770
chr6:7107108-7107139
chr7:94284520-94284539
chr5:160974843-160974847
chr1:46951369-46951373
chr2:26785301-26785424
chr7:98246032-98246039
chr5:170743564-170743644
chr16:72821404-72821437
chr6:41606379-41606439
chr15:72489888-72489916
chr17:78449786-78449798
chr19:55677742-55677760
chr17:36728764-36728800
chr5:137610226-137610320
chr1:156215432-156215456
chr19:54372662-54372685
chr19:58038847-58038859
chr7:155259524-155259567
chr2:75426824-75426841
chr1:208084401-208084407
chr3:134083139-134083286
chr11:119613069-119613086
chr7:124405724-124405732
chr3:186649665-186649779
chr16:31226645-31226674
chr11:124790863-124790881
chr10:101292493-101292507
chr20:11667761-11667783
chr16:31488238-31488405
chr7:14029476-14029514
chr10:71813286-71813316
chr1:6086331-6086483
chr11:123525078-123525104
chr11:66824313-66824332
chr8:10591758-10591768
chr7:27204981-27205043
chr3:79068813-79068831
chr5:131593250-131593261
chr14:21769199-21769240
chr10:102792048-102792085
chr1:171810607-171810677
chr8:97158007-97158021
chr7:127672152-127672238
chr15:84115969-84116024
chr5:150051442-150051465
chr10:124220524-124220530
chr17:56833099-56833113
chr2:177030020-177030040
chr5:114938179-114938236
chr6:108436275-108436448
chr7:12443511-12443536
chr2:37572289-37572341
chr17:59480572-59480583
chr4:155254326-155254351
chr3:53529424-53529538
chr17:6679482-6679499
chr12:21680491-21680508
chr11:125757326-125757341
chr16:67197129-67197150
chr4:87515563-87515573
chr10:134901294-134901301
chr2:73143076-73143087
chr6:152958229-152958271
chr10:94833649-94833661
chr19:30215127-30215138
chr17:33775416-33775430
chr1:183387360-183387396
chr8:65711362-65711391
chr10:82116365-82116414
chr20:825240-825315
chr11:47416442-47416473
chr3:153838942-153838946
chr7:139930066-139930111
chr19:1753544-1753567
chr2:154335250-154335257
chr8:97157925-97157949
chr20:48099459-48099479
chr10:90967612-90967660
chr17:71640660-71640691
chr3:39424837-39424871
chr2:127414039-127414096
chr19:37288633-37288657
chr9:123631281-123631327
chr9:92220684-92220708
chr17:54675080-54675098
chr19:56905052-56905079
chr5:80256276-80256287
chr17:73073700-73073940
chr6:26240745-26240776
chr19:36909822-36909836
chr7:50344329-50344336
chr16:67198130-67198201
chr11:17373103-17373124
chr7:14029559-14029657
chr11:63439207-63439260
chr3:171175938-171176016
chr1:65468735-65468827
chr1:153508538-153508559
chr2:119613148-119613179
chr19:19335996-19336009
chr19:42501455-42501473
chr6:39281507-39281515
chr1:66258683-66258687
chr6:1624978-1625001
chr13:78493066-78493117
chr4:96470101-96470113
chr17:8906548-8906562
chr13:103052461-103052468
chr7:38670642-38670681
chr13:33591783-33591897
chr6:26020967-26021124
chr1:225117733-225117763
chr2:8818317-8818324
chr10:97804121-97804140
chr3:50378321-50378527
chr12:130527081-130527106
chr13:53422777-53422790
chr2:20190080-20190100
chr10:26504989-26505020
chr4:176987009-176987020
chr1:34630822-34630852
chr4:6201445-6201466
chr16:54319404-54319447
chr6:106429428-106429443
chr6:105584642-105584671
chr7:27196422-27196449
chr8:72917350-72917363
chr1:220921432-220921463
chr8:48100170-48100283
chr14:60097359-60097373
chr11:68611251-68611340
chr4:185939517-185939526
chr1:84326531-84326549
chr11:33850854-33850869
chr11:105893184-105893221
chr17:35014378-35014412
chr3:147077636-147077653
chr15:26108663-26108687
chr12:22487586-22487631
chr6:27280022-27280039
chr7:130419042-130419066
chr18:78005197-78005253
chr5:63802340-63802353
chr4:82965844-82965889
chr11:130318527-130318608
chr5:77805899-77805923
chr4:95678892-95678898
chr1:206730842-206730894
chr15:41913438-41913455
chr16:73097078-73097084
chr22:50629110-50629224
chr2:191045352-191045396
chr1:77748365-77748376
chr14:52734444-52734455
chr20:49412113-49412129
chr10:118609340-118609376
chr22:24181018-24181270
chr11:44088124-44088130
chr2:201450560-201450690
chr19:37288417-37288468
chr8:67874165-67874178
chr17:46655526-46655588
chr19:1074899-1074926
chr1:245318801-245318819
chr16:67700917-67700960
chr12:48396704-48396716
chr14:24899228-24899306
chr1:101702597-101702607
chr1:201449798-201450009
chr8:22457413-22457446
chr1:9884598-9884641
chr12:2800278-2800306
chr2:183903065-183903076
chr3:158288998-158289022
chr3:64672539-64672544
chr12:59990774-59990794
chr4:85419456-85419477
chr5:172199313-172199318
chr3:44039476-44039484
chr3:71803351-71803358
chr16:69760301-69760500
chr19:1074885-1074893
chr1:32237923-32237947
chr22:45404926-45404991
chr4:122871424-122871442
chr17:80407590-80407606
chr3:13919873-13919880
chr13:53422715-53422732
chr3:9745747-9745761
chr4:176987030-176987040
chr10:31422868-31422909
chr14:24808987-24809110
chr2:39893092-39893106
chr1:153652200-153652225
chr1:46914014-46914033
chr1:18972032-18972040
chr5:89854706-89854717
chr3:195635582-195635594
chr17:6679561-6679597
chr1:28907478-28907485
chr2:192110928-192110957
chr18:12407781-12407808
chr4:87515607-87515629
chr19:11689663-11689767
chr3:19189811-19189826
chr16:66638318-66638350
chr1:201709281-201709300
chr12:46767186-46767289
chr17:16284304-16284324
chr5:63802306-63802313
chr12:70760920-70760935
chr2:45237335-45237404
chr2:175205746-175205785
chr4:155412473-155412491
chr11:79152110-79152125
chr7:113726765-113726776
chr10:28287793-28287917
chr13:27131667-27131724
chr4:122871800-122871817
chr14:24899081-24899103
chr17:35294450-35294476
chr17:59480717-59480730
chr11:8290311-8290321
chr19:3178742-3178780
chr3:38035819-38035871
chr1:247171424-247171433
chr19:53496755-53496776
chr3:171175874-171175902
chr8:58907040-58907048
chr1:228463634-228463692
chr17:46655484-46655519
chr19:3786381-3786404
chr1:228872121-228872136
chr16:73097037-73097066
chr19:3178890-3178922
chr17:40932560-40932567
chr5:131992108-131992114
chr19:37288693-37288705
chr11:32457189-32457204
chr2:131485373-131485392
chr19:31844054-31844064
chr15:74658166-74658330
chr15:57210244-57210261
chr17:46688443-46688465
chr2:26785441-26785471
chr6:27064981-27065003
chr15:40698359-40698392
chr1:27960811-27960819
chr19:37959853-37959866
chr2:14774911-14774919
chr11:44087605-44087634
chr1:156358239-156358251
chr10:98945791-98945795
chr10:119001370-119001403
chr1:153652122-153652160
chr19:38183253-38183285
chr11:10326100-10326131
chr11:10472057-10472079
chr7:1706881-1706891
chr11:94276954-94276969
chr20:21694617-21694631
chr18:7567523-7567550
chr11:31833101-31833113
chr6:19805211-19805229
chr1:228633875-228633888
chr3:87039687-87039695
chr10:17496675-17496710
chr1:14026482-14026507
chr1:28286100-28286282
chr11:69590282-69590287
chr5:121413071-121413082
chr19:1725801-1725827
chr4:17783102-17783106
chr3:138679414-138679432
chr4:184826513-184826539
chr6:114663647-114663692
chr1:40781270-40781289
chr9:92220724-92220744
chr22:21368603-21368763
chr3:9745689-9745710
chr17:8906474-8906494
chr8:41624706-41624841
chr3:128208011-128208037
chr10:124220586-124220603
chr11:8290269-8290295
chr10:102792189-102792249
chr8:1772116-1772125
chr1:201708802-201708848
chr17:27940404-27940509
chr11:10324717-10324739
chr20:6750617-6750677
chr7:27205479-27205514
chr15:74219613-74219688
chr4:183062340-183062380
chr3:138666054-138666093
chr2:137523644-137523687
chr12:133464789-133464825
chr16:215908-215922
chr17:40936658-40936714
chr20:2781122-2781131
chr7:12443631-12443657
chr12:21810960-21810999
chr1:15480785-15480796
chr5:10761663-10761677
chr11:111847968-111847989
chr1:36042986-36043084
chr3:105087142-105087238
chr1:156405416-156405430
chr10:61122358-61122427
chr19:44303030-44303040
chr1:61508911-61508924
chr19:30215414-30215420
chr1:228645466-228645486
chr11:31848596-31848607
chr19:11689800-11689818
chr14:38069071-38069079
chr12:57637638-57637657
chr1:159824866-159824919
chr6:24358298-24358355
chr8:82193449-82193472
chr22:20792255-20792274
chr20:10200248-10200260
chr6:71666929-71666953
chr9:134158422-134158427
chr1:8014117-8014147
chr17:79009244-79009296
chr4:16085675-16085702
chr4:996175-996186
chr22:37816464-37816531
chr1:33352213-33352237
chr10:93392942-93392963
chr17:12692738-12692772
chr10:23983893-23983923
chr12:50297618-50297659
chr19:50554208-50554217
chr3:50242754-50242791
chr8:143591594-143591614
chr12:133464842-133464857
chr13:37004620-37004659
chr2:232790987-232791015
chr2:26785490-26785497
chr12:54402835-54402909
chr9:134158298-134158318
chr2:128432607-128432613
chr2:160919327-160919384
chr1:62660690-62660711
chr3:67048577-67048620
chr15:73661716-73661721
chr2:289533-289540
chr16:50502178-50502198
chr10:8095675-8095697
chr20:8113132-8113191
chr7:42267739-42267747
chr6:6004231-6004268
chr11:44748396-44748408
chr2:170218668-170218690
chr1:214161327-214161388
chr6:19805194-19805201
chr19:58545188-58545241
chr3:125986266-125986293
chr16:4357716-4357797
chr17:32906246-32906266
chr2:31457025-31457061
chr17:46655289-46655407
chr11:16628701-16628775
chr1:236558782-236558835
chr8:54793566-54793586
chr5:138728664-138728743
chr5:49737212-49737242
chr2:74425707-74425720
chr14:60097284-60097324
chr10:52833457-52833475
chr22:29426511-29426575
chr16:72821482-72821614
chr5:75379479-75379515
chr1:171810828-171810891
chr1:11919365-11919376
chr6:106960491-106960600
chr5:167956304-167956320
chr8:110552794-110552843
chr15:48009583-48009656
chr4:170947303-170947311
chr12:54089448-54089468
chr12:3862270-3862284
chr4:17783240-17783277
chr11:68451898-68451907
chr19:9896955-9896976
chr19:19843860-19843934
chr17:59529316-59529429
chr4:85419492-85419498
chr20:25062777-25062829
chr8:12809491-12809495
chr6:84563016-84563042
chr7:1706867-1706872
chr3:137834402-137834410
chr3:85008105-85008156
chr18:7566565-7566598
chr1:110009497-110009509
chr4:13524152-13524181
chr14:70038875-70038882
chr21:27012115-27012127
chr16:58018878-58018917
chr16:56672475-56672525
chr1:115632038-115632069
chr4:57976740-57976761
chr5:132948395-132948438
chr5:177540722-177540727
chr11:125034384-125034439
chr10:134000097-134000105
chr1:201708888-201709079
chr1:935031-935050
chr1:115212834-115212965
chr12:39300656-39300679
chr18:23806395-23806406
chr10:118609295-118609327
chr19:51522588-51522597
chr3:119298355-119298479
chr20:13976126-13976230
chr8:110704026-110704037
chr20:6750696-6750709
chr17:72856014-72856029
chr2:137523747-137523761
chr22:46263590-46263604
chr4:96469569-96469575
chr1:78511734-78511747
chr5:88179910-88179915
chr5:138729068-138729108
chr1:166134326-166134387
chr13:96297038-96297053
chr4:52917539-52917543
chr14:54430431-54430441
chr9:124498782-124498900
chr4:130017412-130017432
chr6:100912935-100912951
chr1:77333112-77333159
chr5:148521311-148521376
chr1:165325662-165325673
chr15:39872772-39872919
chr12:133065906-133065963
chr11:79151776-79151784
chr3:50242730-50242745
chr1:65775647-65775661
chr15:26108754-26108758
chr6:27792457-27792502
chr6:125684510-125684580
chr15:63334613-63334630
chr1:49242802-49242809
chr19:38183080-38183145
chr5:146258255-146258336
chr11:14996406-14996463
chr5:170743647-170743675
chr19:3178938-3178955
chr19:8373294-8373488
chr5:114937535-114937648
chr1:1370768-1370777
chr15:83349468-83349486
chr16:67312976-67312992
chr8:101118437-101118467
chr7:149724-149750
chr8:134582302-134582322
chr2:69240337-69240342
chr13:100642015-100642032
chr15:90455751-90455774
chr2:208492037-208492057
chr14:27066497-27066511
chr2:71134726-71134791
chr6:26250542-26250643
chr11:32456910-32456937
chr19:45579818-45579907
chr19:36909903-36909921
chr17:45810943-45810954
chr10:35105118-35105158
chr15:55880913-55880939
chr13:20532131-20532174
chr19:58545149-58545182
chr1:33352097-33352111
chr11:115530482-115530497
chr1:8014075-8014107
chr7:26904674-26904691
chr5:153862394-153862406
chr3:107148847-107148891
chr3:38080906-38080925
chr10:60272909-60272938
chr14:21769144-21769162
chr4:151000056-151000097
chr14:102248020-102248040
chr12:6938630-6938638
chr1:46913980-46914007
chr2:96991196-96991223
chr2:27346688-27346742
chr12:104697220-104697234
chr2:208989294-208989324
chr7:38670513-38670556
chr11:65308471-65308501
chr1:197888894-197888912
chr2:56412506-56412518
chr3:184301290-184301468
chr10:103044168-103044194
chr12:50297757-50297793
chr4:46995733-46995749
chr5:114937979-114938148
chr13:79170136-79170159
chr2:219736317-219736343
chr1:169396858-169396868
chr18:77793360-77793382
chr4:156297738-156297770
chr3:45838074-45838079
chr16:72821644-72821665
chr15:48937952-48937958
chr6:166419769-166419791
chr4:155254491-155254539
chr2:177029921-177029934
chr14:75078637-75078657
chr5:112630604-112630695
chr4:73433975-73434107
chr16:23847380-23847386
chr2:45169640-45169644
chr1:67773404-67773418
chr5:122372742-122372776
chr17:59476426-59476447
chr1:50489681-50489689
chr1:111506620-111506632
chr2:175200908-175200917
chr17:37321514-37321521
chr5:67584284-67584297
chr4:154170479-154170498
chr7:91510133-91510143
chr8:99439563-99439616
chr16:2069756-2069840
chr19:3687922-3688010
chr5:150537020-150537031
chr4:154681087-154681092
chr19:28285034-28285128
chr8:72917261-72917329
chr16:66878803-66878812
chr5:179499242-179499258
chr17:59480672-59480687
chr11:134146205-134146223
chr6:106429389-106429414
chr19:52207341-52207349
chr1:147775568-147775609
chr5:178772304-178772390
chr11:35160498-35160571
chr18:44526700-44526867
chr4:106816624-106816645
chr14:79745471-79745483
chr18:21269770-21269776
chr11:75379642-75379673
chr11:105481304-105481322
chr1:161068039-161068070
chr8:143859185-143859410
chr3:186080178-186080192
chr14:65016545-65016642
chr3:96532651-96532723
chr11:19734989-19735002
chr1:27960729-27960739
chr4:40752053-40752067
chr22:32026858-32026873
chr13:95201373-95201384
chr3:149375789-149375866
chr18:53257052-53257058
chr18:55102883-55102887
chr6:39197233-39197254
chr20:52790846-52790870
chr4:57976829-57976840
chr8:119964093-119964104
chr11:63439280-63439313
chr3:44040909-44040935
chr6:53214001-53214042
chr7:27142520-27142547
chr17:68164993-68165019
chr4:175750412-175750432
chr12:8850815-8850829
chr10:28032282-28032448
chr1:65775597-65775626
chr5:37834909-37834958
chr10:100028414-100028429
chr14:70038884-70038895
chr11:94501367-94501401
chr4:5890295-5890327
chr1:40943370-40943386
chr11:69632557-69632577
chr3:142608048-142608069
chr8:37823290-37823303
chr2:136876173-136876188
chr4:4861958-4861963
chr15:53097822-53097840
chr18:61603664-61603679
chr13:79170267-79170271
chr4:122686323-122686332
chr7:139168451-139168465
chr19:31844023-31844035
chr1:156616554-156616574
chr6:28367393-28367437
chr2:38763322-38763354
chr3:160167518-160167551
chr7:42267383-42267408
chr20:13976248-13976286
chr9:101569936-101569949
chr17:59529528-59529542
chr18:37421739-37421743
chr1:6208888-6209018
chr10:93393009-93393055
chr19:52207446-52207453
chr2:219824362-219824401
chr1:158083416-158083462
chr8:67089489-67089566
chr2:74741563-74741616
chr11:68452067-68452080
chr8:98881793-98881870
chr2:112811868-112811905
chr3:69788972-69789011
chr2:18059494-18059505
chr2:191045559-191045611
chr12:130646139-130646153
chr8:97167815-97167841
chr10:57390407-57390411
chr3:36986583-36986592
chr11:78673188-78673195
chr7:127807518-127807553
chr14:60952827-60952857
chr5:32710737-32710767
chr13:110440168-110440219
chr9:35617306-35617317
chr8:122651840-122651938
chr16:67427580-67427594
chr15:41913480-41913495
chr2:164593212-164593221
chr12:39299716-39299802
chr5:145316274-145316295
chr2:56411514-56411545
chr4:156588363-156588381
chr2:113341872-113341897
chr17:36103207-36103230
chr1:22141014-22141049
chr7:19158025-19158065
chr22:46263223-46263230
chr10:124220609-124220624
chr1:182361507-182361511
chr21:38070639-38070649
chr8:27491563-27491651
chr6:24911524-24911553
chr7:134143971-134143991
chr1:77748076-77748083
chr5:146258461-146258468
chr3:186080015-186080043
chr5:141017771-141017777
chr4:156297797-156297835
chr1:118727834-118727855
chr15:83349439-83349453
chr8:11550475-11550498
chr5:10307544-10307831
chr6:1311396-1311510
chr5:37834969-37834999
chr16:72821626-72821632
chr9:137217390-137217473
chr19:28284767-28284783
chr1:22141113-22141122
chr3:38035948-38035999
chr1:91172982-91173105
chr7:49815228-49815251
chr3:37902490-37902507
chr3:153838958-153839032
chr2:55509706-55509779
chr15:45406778-45406793
chr3:98451334-98451349
chr3:50378292-50378312
chr1:61519473-61519631
chr12:6938586-6938616
chr1:92951397-92951406
chr6:27064782-27064792
chr17:6616888-6616968
chr4:170947246-170947258
chr19:17958797-17958825
chr10:57390344-57390355
chr14:97685103-97685112
chr17:35014453-35014463
chr5:57878332-57878361
chr2:112811924-112812066
chr1:183387523-183387539
chr9:82188422-82188502
chr12:95941920-95941988
chr7:43153049-43153069
chr6:26614589-26614596
chr6:152957995-152958019
chr3:181444916-181444950
chr7:142494703-142494709
chr10:60272831-60272877
chr1:228645383-228645412
chr6:39197478-39197492
chr5:113391182-113391245
chr15:79724517-79724524
chr14:79745443-79745459
chr12:52242061-52242074
chr19:5293067-5293085
chr18:31804667-31804676
chr11:111383755-111383762
chr3:182880416-182880423
chr7:134143340-134143374
chr10:71892346-71892369
chr6:26250660-26250728
chr10:103044078-103044126
chr7:105650147-105650220
chr2:74425727-74425735
chr13:98794954-98794991
chr21:28218568-28218586
chr3:152552898-152552916
chr18:7567636-7567660
chr3:134370069-134370094
chr16:56228404-56228505
chr2:232395110-232395134
chr12:103889535-103889548
chr16:58497309-58497332
chr11:113185125-113185166
chr15:72524219-72524237
chr8:82644798-82644848
chr5:131992055-131992096
chr9:841764-841780
chr11:31825214-31825242
chr17:49199280-49199366
chr1:14026776-14026787
chr12:94543543-94543550
chr3:133748777-133748785
chr11:69518675-69518701
chr4:20253509-20253579
chr1:78511759-78511767
chr8:63998343-63998436
chr12:115135949-115135959
chr6:78173191-78173200
chr18:28622852-28622860
chr15:45722562-45722572
chr1:8002528-8002571
chr11:69632370-69632401
chr5:32710614-32710708
chr19:53606580-53606594
chr20:8113109-8113129
chr16:48399813-48399838
chr17:9479892-9479912
chr1:224804189-224804212
chr1:26552071-26552157
chr6:19805333-19805344
chr13:36919804-36919819
chr2:71134628-71134656
chr11:130318850-130318865
chr16:31483753-31483774
chr1:26372876-26372880
chr4:55098253-55098333
chr16:87636607-87636613
chr14:24457893-24457922
chr13:88323546-88323607
chr8:12990409-12990417
chr2:118981770-118981788
chr1:45792607-45792733
chr11:104035049-104035057
chr5:146889514-146889589
chr12:66216880-66216888
chr6:27107002-27107099
chr3:142607637-142607782
chr19:57106610-57106629
chr15:68117584-68117595
chr10:33625992-33626112
chr17:41832753-41832904
chr19:28284491-28284567
chr6:27833342-27833348
chr10:122708739-122708812
chr10:22614872-22614933
chr7:130419116-130419133
chr4:2795430-2795439
chr6:99281088-99281175
chr5:100236339-100236366
chr13:78493229-78493313
chr1:43533917-43533932
chr6:43237415-43237449
chr12:46663270-46663317
chr11:10472133-10472159
chr1:248020625-248020707
chr11:128564797-128564811
chr1:10057250-10057312
chr3:55522578-55522631
chr1:16482445-16482484
chr1:227730480-227730491
chr6:17101844-17101852
chr4:13546111-13546121
chr14:61116109-61116121
chr8:49834616-49834643
chr6:27107139-27107213
chr1:26372629-26372642
chr12:43945860-43945874
chr1:40974110-40974132
chr2:191045764-191045828
chr8:72756149-72756155
chr8:106330530-106330559
chr1:92950546-92950560
chr17:34998736-34998757
chr4:156297673-156297689
chr8:33371952-33372005
chr1:111506710-111506728
chr5:121412968-121413018
[truncated: 4,043 more rows]
