# Supplementary material for: Serological, fragmentomic, and epigenetic characteristics of cell-free DNA in patients with lupus nephritis
Source: Front Immunol. 2022 Dec 12;13:1001690. doi: 10.3389/fimmu.2022.1001690 (PMC9791112; doi:10.3389/fimmu.2022.1001690)
Supplement: Supplementary file 1 [file DataSheet_1.zip › Supplementary_Material/Supplementary Table 5.xlsx]

## Sheet: beta-value_8 MCBs
chr11:66885276-66885310
chr12:54447035-54447042
chr12:66582960-66583029
chr14:23356057-23356064
chr16:85932796-85932844
chr17:77179709-77179721
chr21:38593663-38593715
chr22:38857548-38857584

## Sheet: MFR_10 MCBs
chr1:55505441-55505457
chr2:72372115-72372124
chr3:133748402-133748411
chr5:37839983-37840075
chr6:84562952-84562967
chr12:54447035-54447042
chr12:64784250-64784281
chr13:88330463-88330481
chr14:23356057-23356064
